# Supplementary material for: Posaconazole inhibits the stemness of cancer stem-like cells by inducing autophagy and suppressing the Wnt/β-catenin/survivin signaling pathway in glioblastoma
Source: Front Pharmacol. 2022 Aug 11;13:905082. doi: 10.3389/fphar.2022.905082 (PMC9403519; doi:10.3389/fphar.2022.905082)
Supplement: Supplementary file 5 [file DataSheet1.CSV]

geneSymbol	moduleColor	GS.mRNAsi	p.GS.mRNAsi	GS.EREG.mRNAsi	p.GS.EREG.mRNAsi	MM.turquoise	p.MM.turquoise	MM.blue	p.MM.blue	MM.grey	p.MM.grey	MM.brown	p.MM.brown	MM.green	p.MM.green	MM.yellow	p.MM.yellow
ALOX5	blue	-0.60661049	5.99E-17	-0.288238308	0.000275842	-0.474073659	4.64E-10	0.924664538	4.85E-66	-0.083571035	0.301211567	0.052225335	0.518682452	0.260687212	0.001052537	-0.009273069	0.908828187
CACNA2D4	blue	-0.586834543	1.02E-15	-0.189184623	0.018393735	-0.419241232	5.65E-08	0.804217181	2.13E-36	-0.209247479	0.008974737	-0.097085332	0.229456596	0.085512281	0.290082427	-0.097530037	0.227320137
TNFRSF1B	blue	-0.581012929	2.27E-15	-0.270423714	0.000666189	-0.29319221	0.000213596	0.823304079	1.82E-39	-0.001405284	0.986154181	-0.018054157	0.823557946	0.126854189	0.115742189	0.133089046	0.098761969
CTSZ	blue	-0.579475511	2.80E-15	-0.175639994	0.028813947	-0.307934632	9.70E-05	0.759318072	2.38E-30	-0.059744985	0.460236093	0.012913087	0.873297067	0.163765692	0.041737278	0.063846853	0.429961036
SLC11A1	blue	-0.579396046	2.83E-15	-0.327406142	3.21E-05	-0.33756718	1.74E-05	0.792027346	1.31E-34	-0.093203134	0.248709452	-0.05695028	0.481521504	0.265180215	0.000854071	-0.040553725	0.616364711
SIRPB2	blue	-0.574227374	5.65E-15	-0.196557188	0.014235301	-0.441936006	8.58E-09	0.87437038	6.61E-50	-0.055331665	0.494087799	0.008201481	0.919325978	0.238267844	0.002830974	-0.007322564	0.927946751
FCGR2A	blue	-0.570450325	9.30E-15	-0.148069339	0.065962982	-0.399978307	2.52E-07	0.845034429	1.92E-43	-0.321311232	4.57E-05	-0.167354807	0.037398448	0.054849119	0.497867433	-0.226213822	0.004650048
LAIR1	blue	-0.567835223	1.31E-14	-0.194418627	0.015347373	-0.437254747	1.28E-08	0.966032095	8.13E-92	-0.155901446	0.052732204	0.002379129	0.976561364	0.219902815	0.005971465	-0.09075613	0.261404372
CSF2RB	blue	-0.554816242	6.84E-14	-0.200825325	0.012224473	-0.279050645	0.000437868	0.881642634	9.21E-52	0.051221192	0.526764685	0.041865946	0.604992418	0.240619946	0.002562316	0.15273798	0.057784669
CSF3R	blue	-0.550652639	1.14E-13	-0.332829217	2.32E-05	-0.335326827	2.00E-05	0.861724323	6.14E-47	0.084560426	0.295504689	0.11264264	0.162870163	0.30888762	9.21E-05	0.110381144	0.171533737
FMNL1	blue	-0.546755643	1.84E-13	-0.367681996	2.52E-06	-0.262220561	0.000980495	0.842137435	7.04E-43	0.174893669	0.029511345	0.181594504	0.023736442	0.277251335	0.00047846	0.256900047	0.001251728
HCLS1	blue	-0.536400799	6.31E-13	-0.192024718	0.016681358	-0.371841926	1.90E-06	0.860082715	1.42E-46	-0.086522367	0.284401409	-0.015525196	0.847950491	0.181243397	0.024012927	0.016913301	0.834542409
LRRC25	blue	-0.531963329	1.06E-12	-0.207261819	0.009662942	-0.377844829	1.25E-06	0.91435768	5.92E-62	-0.166632981	0.038239126	-0.069385413	0.3909568	0.169393087	0.035108211	-0.067278474	0.405537035
ADGRE1	blue	-0.523440441	2.79E-12	-0.141579518	0.078875966	-0.34699411	9.72E-06	0.787534041	5.57E-34	-0.183862446	0.022015562	-0.056050561	0.488485223	0.117257442	0.146211543	-0.10363214	0.199413594
SERPINA1	blue	-0.523053615	2.91E-12	-0.161538896	0.044635645	-0.421842646	4.58E-08	0.840808781	1.27E-42	-0.29626042	0.00018188	-0.129607899	0.107981791	0.052847852	0.513703932	-0.208528359	0.0092188
THEMIS2	blue	-0.521174671	3.59E-12	-0.199382859	0.012874255	-0.334827398	2.06E-05	0.839557823	2.19E-42	-0.109941491	0.173256948	-0.052931662	0.513035553	0.25324555	0.001476048	-0.065612039	0.417293531
SNX20	blue	-0.521046873	3.64E-12	-0.185134648	0.021098124	-0.359940888	4.22E-06	0.921017757	1.57E-64	-0.099908102	0.216133643	-0.02071718	0.798053951	0.147650036	0.066741555	0.009631912	0.905316222
DEF6	blue	-0.519501087	4.32E-12	-0.303083212	0.000126397	-0.2823677	0.000371261	0.75438426	9.11E-30	0.074292898	0.358240724	0.072700975	0.368661401	0.210812357	0.008463282	0.227083277	0.004490215
IL10RA	blue	-0.519391565	4.37E-12	-0.171494372	0.032872419	-0.326084756	3.46E-05	0.885230078	1.01E-52	-0.076069296	0.346831446	-0.06200968	0.443376952	0.221244818	0.005665296	-0.005691607	0.943965298
DOK3	blue	-0.519355867	4.39E-12	-0.315095646	6.51E-05	-0.155427571	0.053464904	0.787723575	5.25E-34	0.143103208	0.075674719	0.06113679	0.449833289	0.238816311	0.002766146	0.23720281	0.002960797
CLEC7A	blue	-0.518324295	4.92E-12	-0.161025849	0.045326731	-0.405609078	1.64E-07	0.863349269	2.65E-47	-0.152715574	0.057821826	0.024036265	0.766566006	0.164250238	0.041127952	-0.140220763	0.081821876
CD33	blue	-0.518095119	5.05E-12	-0.113603161	0.159291008	-0.490686996	9.08E-11	0.93681653	1.11E-71	-0.235056332	0.003238912	-0.0155381	0.847825638	0.23913784	0.002728769	-0.225083058	0.004865541
SIGLEC9	blue	-0.517540299	5.37E-12	-0.155264622	0.053718791	-0.383280698	8.55E-07	0.912484268	2.88E-61	-0.201350059	0.011995337	-0.054689333	0.499122336	0.20639831	0.009976478	-0.12577778	0.11889112
OSCAR	blue	-0.517453908	5.42E-12	-0.236516536	0.003047276	-0.417162654	6.67E-08	0.877458096	1.11E-50	-0.143703664	0.074442371	-0.032317895	0.689744398	0.227648423	0.004388984	-0.098752562	0.221519327
CD14	blue	-0.516707142	5.88E-12	-0.123869345	0.124637031	-0.374580459	1.57E-06	0.823265909	1.85E-39	-0.318903767	5.25E-05	-0.133070934	0.098808274	0.081786254	0.31168894	-0.249406587	0.00175068
MYO1F	blue	-0.516231939	6.19E-12	-0.299348617	0.00015443	-0.248825634	0.001796072	0.905147351	1.02E-58	0.142376287	0.077188623	0.089258414	0.269389639	0.304352085	0.000118007	0.229905268	0.004004843
TRPM2	blue	-0.511037642	1.09E-11	-0.296035013	0.000184052	-0.325840612	3.51E-05	0.882046451	7.21E-52	0.108175363	0.180308437	0.169591717	0.034891507	0.312399925	7.58E-05	0.185417076	0.020898987
ARHGAP30	blue	-0.509439269	1.29E-11	-0.24930826	0.001758288	-0.236506973	0.003048496	0.888097299	1.63E-53	0.162107336	0.043880243	0.073875781	0.36095326	0.29966033	0.000151885	0.287235027	0.000290341
TMEM106A	blue	-0.507570266	1.58E-11	-0.206345747	0.00999585	-0.264388635	0.00088633	0.798611865	1.47E-35	0.004169931	0.958930916	0.022022658	0.785627023	0.198513512	0.013280313	0.142555159	0.076813851
CYTH4	blue	-0.504802477	2.12E-11	-0.22562087	0.004761957	-0.38821489	6.00E-07	0.912996968	1.88E-61	-0.056673067	0.483661376	0.041155859	0.61113481	0.264723761	0.000872539	-0.000516792	0.994907996
RAC2	blue	-0.504668651	2.15E-11	-0.107759479	0.18199919	-0.294107154	0.000203638	0.782249832	2.93E-33	-0.237786051	0.002889051	-0.085625747	0.289440516	0.105869972	0.189827651	-0.099526364	0.217902406
TLR5	blue	-0.504608009	2.16E-11	-0.184297904	0.021697741	-0.365499619	2.92E-06	0.823845341	1.47E-39	0.029842741	0.71241561	0.094265641	0.243332383	0.273594477	0.000571873	0.084352871	0.296695902
KYNU	blue	-0.502273602	2.76E-11	-0.027334157	0.735652612	-0.379847639	1.09E-06	0.796319631	3.17E-35	-0.306394079	0.00010559	-0.12638846	0.117096571	0.049918643	0.537342787	-0.191318972	0.017093391
C1orf162	blue	-0.500778158	3.23E-11	-0.146799718	0.068343451	-0.392957701	4.24E-07	0.79307399	9.29E-35	-0.2618738	0.00099638	-0.105116702	0.193016073	0.076624759	0.343311403	-0.220266588	0.005887048
PIK3R5	blue	-0.496007806	5.29E-11	-0.223360188	0.005211094	-0.272577358	0.000600695	0.897268455	3.37E-56	0.109754118	0.173995233	0.077241807	0.339427687	0.360261615	4.13E-06	0.17537648	0.029058564
NCF4	blue	-0.495910358	5.34E-11	-0.140536684	0.081129163	-0.504345954	2.22E-11	0.881851516	8.11E-52	-0.359804547	4.26E-06	-0.123059208	0.127140072	0.150066097	0.062356405	-0.359683026	4.30E-06
TLR2	blue	-0.487837197	1.21E-10	-0.175084669	0.029331511	-0.371208827	1.98E-06	0.926432514	8.45E-67	-0.169512098	0.034978235	-0.07335502	0.364357641	0.161460103	0.044741206	-0.09441406	0.242587766
ARHGAP9	blue	-0.486974814	1.32E-10	-0.268604537	0.000726568	-0.333913467	2.18E-05	0.891522969	1.73E-54	-0.006147244	0.939487694	0.075999814	0.347273357	0.230435813	0.003919045	0.046477264	0.565789231
LHFPL2	blue	-0.48602817	1.45E-10	-0.097421801	0.227838828	-0.189809441	0.018004473	0.751441394	2.00E-29	0.11549761	0.152405	0.035520601	0.660816046	0.183706491	0.022130358	0.31561082	6.33E-05
MS4A4A	blue	-0.483524726	1.85E-10	0.001432778	0.985883322	-0.386772436	6.66E-07	0.773759239	3.83E-32	-0.393404411	4.11E-07	-0.168714069	0.035857628	0.080912531	0.316903752	-0.358717899	4.58E-06
KCNQ1	blue	-0.482294159	2.09E-10	-0.219409959	0.006087561	-0.231576114	0.003740212	0.751954846	1.74E-29	0.156919143	0.051186715	0.118690848	0.141309365	0.250247682	0.00168681	0.221913758	0.005517983
GPSM3	blue	-0.481794312	2.20E-10	-0.164434953	0.040897643	-0.42754095	2.88E-08	0.908470855	7.62E-60	-0.163008188	0.042705003	0.040451464	0.617254842	0.304537207	0.000116828	-0.162140328	0.04383673
SLA	blue	-0.479647653	2.71E-10	-0.10679634	0.185959437	-0.347016677	9.71E-06	0.847357345	6.64E-44	-0.108034	0.180881839	0.016575561	0.83780051	0.224455923	0.004988874	-0.064822521	0.422932215
NCF2	blue	-0.478686923	2.97E-10	-0.188397049	0.018894768	-0.330942477	2.60E-05	0.857660954	4.78E-46	-0.043697598	0.589276354	0.025846817	0.749545396	0.32738608	3.21E-05	0.015059748	0.852456354
FCGR3A	blue	-0.473330574	4.98E-10	-0.112218457	0.164469764	-0.423750013	3.93E-08	0.939934765	2.60E-73	-0.18623443	0.020331793	-0.045971384	0.570030425	0.186164117	0.020380058	-0.130741533	0.10490807
NFAM1	blue	-0.471396234	5.98E-10	-0.214755753	0.007287147	-0.177974463	0.026722524	0.776431888	1.73E-32	0.076096847	0.346656318	0.013202492	0.87048198	0.259001027	0.001137335	0.191853026	0.016780793
ITGB2	blue	-0.468352792	7.97E-10	-0.182843907	0.022774646	-0.334074073	2.15E-05	0.935529133	4.94E-71	-0.049789107	0.538400501	-0.003692097	0.963633603	0.265595096	0.000837598	0.023937258	0.767500053
IL16	blue	-0.467690181	8.48E-10	-0.184305445	0.021692272	-0.388966697	5.68E-07	0.88383652	2.40E-52	-0.024270427	0.764358211	0.072962747	0.36693514	0.279976854	0.000418236	0.00740086	0.927178432
C16orf54	blue	-0.466201503	9.75E-10	-0.180926101	0.024265161	-0.387551451	6.29E-07	0.914875972	3.80E-62	-0.092608581	0.251753964	0.04195521	0.604222213	0.262950827	0.0009478	-0.076411077	0.344662854
FERMT3	blue	-0.46373648	1.23E-09	-0.156039467	0.052520366	-0.333752371	2.20E-05	0.918234155	1.99E-63	-0.129211628	0.109072733	-0.019528078	0.809417448	0.272480305	0.000603513	-0.056411802	0.485682818
RASGRP4	blue	-0.462564246	1.37E-09	-0.307811564	9.77E-05	-0.347214015	9.59E-06	0.900208193	4.10E-57	0.094916697	0.24007782	0.133356926	0.098079104	0.365953479	2.83E-06	0.129035741	0.109559712
PARVG	blue	-0.461510128	1.50E-09	-0.213543583	0.007632192	-0.377098414	1.32E-06	0.930391468	1.43E-68	-0.077408275	0.33838473	0.079974329	0.322566133	0.347918953	9.17E-06	-0.080235538	0.320983122
CCR5	blue	-0.460176483	1.70E-09	-0.138131226	0.086523976	-0.280418798	0.000409159	0.892255789	1.06E-54	-0.051890442	0.521370903	-0.026227788	0.745978981	0.159573935	0.047331047	0.073516945	0.363296962
ALOX5AP	blue	-0.459969783	1.73E-09	-0.173319662	0.0310294	-0.493308154	6.96E-11	0.781515686	3.67E-33	-0.310994931	8.19E-05	-0.082810502	0.30564746	0.158828703	0.048388143	-0.291667884	0.000231198
CYTIP	blue	-0.459821953	1.76E-09	-0.111882412	0.165745289	-0.281520484	0.000387318	0.835085193	1.50E-41	-0.112692325	0.162683563	-0.04609259	0.569012896	0.164553954	0.040749842	-0.026805973	0.740576685
PTPN7	blue	-0.459406235	1.82E-09	-0.163601835	0.041945034	-0.21793017	0.006448324	0.823393468	1.76E-39	-0.100334195	0.214171481	-0.078984494	0.328610534	0.036394539	0.65300637	0.040547098	0.616422379
TBXAS1	blue	-0.457917311	2.09E-09	-0.162203177	0.043753937	-0.404150596	1.84E-07	0.921821233	7.40E-65	-0.114377323	0.156449418	0.024182482	0.765187178	0.228158448	0.00429939	-0.094496548	0.24217461
SLAMF8	blue	-0.455619072	2.57E-09	-0.059711814	0.460485641	-0.225063971	0.004869254	0.787582891	5.49E-34	-0.219596499	0.006043386	-0.113278609	0.160493723	0.077614635	0.337094671	-0.138116882	0.086556987
SYK	blue	-0.454255515	2.90E-09	-0.154950414	0.054211166	-0.37087909	2.03E-06	0.929391085	4.10E-68	0.023071576	0.775681175	0.074742855	0.355328908	0.332330824	2.39E-05	0.067342082	0.405092208
CCR1	blue	-0.453088802	3.22E-09	-0.143746458	0.074355165	-0.347509884	9.41E-06	0.896155945	7.35E-56	-0.054978111	0.496855582	-0.011344164	0.888584951	0.250766545	0.001648476	0.048279411	0.550803582
HCK	blue	-0.451474604	3.72E-09	-0.16445171	0.040876803	-0.413326134	9.03E-08	0.944871965	4.45E-76	-0.119390871	0.138961251	0.030445912	0.706866712	0.26977831	0.00068706	-0.093031766	0.249584344
C3	blue	-0.451135351	3.84E-09	-0.316855785	5.90E-05	-0.413280225	9.07E-08	0.81088726	1.98E-37	-0.067260469	0.405663	0.006498351	0.936038598	0.174003381	0.030362021	-0.030356435	0.707688894
WAS	blue	-0.450330344	4.12E-09	-0.250165844	0.00169293	-0.321926967	4.41E-05	0.926702778	6.44E-67	0.014672083	0.856212867	0.061495817	0.447171375	0.273893237	0.000563653	0.058329378	0.470952109
SLC2A5	blue	-0.449161369	4.57E-09	-0.237422073	0.002933638	-0.401003708	2.33E-07	0.827837589	3.00E-40	0.007037201	0.930747557	0.063600388	0.431747171	0.363031191	3.44E-06	0.014664569	0.856285712
TYMP	blue	-0.448984286	4.64E-09	-0.198733869	0.013176341	-0.223103661	0.005264382	0.791869138	1.38E-34	-0.126529303	0.116685693	-0.088926635	0.271180751	0.117951562	0.143821833	-0.01707505	0.832983052
LILRB1	blue	-0.448129914	5.00E-09	-0.235143632	0.003227157	-0.321174729	4.61E-05	0.924915525	3.80E-66	0.052347515	0.517703382	0.078258893	0.333087277	0.255418529	0.001338615	0.132146673	0.101194122
DENND2D	blue	-0.447673263	5.21E-09	-0.184967063	0.021217058	-0.330657716	2.64E-05	0.8134635	7.70E-38	-0.149026667	0.064213149	-0.023802703	0.768770009	0.217844447	0.006469795	-0.128767153	0.11030663
VSIG4	blue	-0.444772024	6.71E-09	-0.033790335	0.67638569	-0.468311596	8.00E-10	0.783303656	2.11E-33	-0.37601442	1.42E-06	-0.105451264	0.19159517	0.207861163	0.009450467	-0.374960627	1.53E-06
BATF	blue	-0.443722865	7.35E-09	-0.0496222	0.539764895	-0.396452115	3.28E-07	0.800787239	6.99E-36	-0.349396174	8.35E-06	-0.097953283	0.225299845	0.109505323	0.174979128	-0.296162752	0.000182818
TLR1	blue	-0.442263072	8.34E-09	-0.162365029	0.043541331	-0.292096292	0.00022612	0.858458189	3.21E-46	-0.013388974	0.868668906	-0.010569751	0.89614649	0.154029806	0.055675297	0.063197441	0.434676476
CMKLR1	blue	-0.440596854	9.62E-09	-0.016012691	0.843236476	-0.162096449	0.04389461	0.751649529	1.89E-29	0.052581895	0.515827876	0.048951875	0.545261725	0.265256285	0.000851029	0.140355224	0.081526467
SIGLEC10	blue	-0.44053972	9.67E-09	-0.17483526	0.029566526	-0.365294841	2.96E-06	0.792132557	1.26E-34	-0.042856229	0.596472379	0.065452199	0.418431545	0.267486512	0.000766131	-0.038258954	0.636471731
CD4	blue	-0.436803608	1.33E-08	-0.163117142	0.042564667	-0.325877252	3.51E-05	0.939478502	4.57E-73	-0.013413562	0.868429898	0.005636223	0.944509679	0.262587971	0.000963918	0.059142873	0.464777439
PCED1B	blue	-0.433114831	1.81E-08	-0.33105441	2.58E-05	-0.217667736	0.006514256	0.779318367	7.21E-33	0.1461691	0.06955156	0.147246716	0.067497502	0.280257331	0.000412454	0.165836324	0.039185367
STXBP2	blue	-0.433014825	1.83E-08	-0.277115406	0.000481664	-0.265419317	0.000844542	0.849153131	2.89E-44	0.077992628	0.334739788	0.134465834	0.095291977	0.392422705	4.41E-07	0.115045998	0.154025806
SRGN	blue	-0.432217625	1.96E-08	0.004579364	0.954902529	-0.442699407	8.03E-09	0.787775324	5.16E-34	-0.405443318	1.66E-07	-0.121609789	0.131714676	0.142515837	0.076896113	-0.429481936	2.46E-08
AIF1	blue	-0.431543533	2.07E-08	0.000557141	0.994510433	-0.498572442	4.06E-11	0.824954989	9.50E-40	-0.337474832	1.75E-05	-0.018390314	0.820327751	0.216732325	0.006754171	-0.344331579	1.15E-05
FPR1	blue	-0.431461762	2.08E-08	-0.081725231	0.31205133	-0.409170075	1.25E-07	0.816222521	2.76E-38	-0.274963998	0.000535079	-0.009326341	0.908306703	0.215111696	0.007188495	-0.298996138	0.000157355
C1QA	blue	-0.430837308	2.19E-08	-0.061435245	0.447619848	-0.492343334	7.68E-11	0.860752356	1.01E-46	-0.411473375	1.04E-07	-0.146788366	0.068365048	0.121063364	0.133471701	-0.398081462	2.90E-07
DOCK2	blue	-0.429823711	2.39E-08	-0.167853966	0.036826255	-0.262159831	0.00098326	0.906585077	3.37E-59	0.132498208	0.100281386	0.095124717	0.239044379	0.313407565	7.16E-05	0.238935802	0.002752202
ADAP2	blue	-0.429498138	2.45E-08	-0.116141961	0.150114757	-0.293952383	0.000205291	0.905343302	8.81E-59	-0.036131898	0.655349473	0.01762412	0.827694555	0.292775138	0.000218284	0.004649514	0.954212443
LAPTM5	blue	-0.427932933	2.79E-08	-0.109517502	0.174930868	-0.422770253	4.25E-08	0.954179041	4.56E-82	-0.217129392	0.006651387	-0.065382503	0.418928321	0.249307416	0.001758354	-0.200463329	0.012384776
FCER1G	blue	-0.427605614	2.87E-08	-0.063299409	0.433934125	-0.453217187	3.19E-09	0.907841598	1.26E-59	-0.339096897	1.59E-05	-0.065434524	0.418557495	0.211490142	0.008249888	-0.332324461	2.39E-05
LCP1	blue	-0.425250541	3.48E-08	-0.072995128	0.366721948	-0.231923576	0.003687198	0.84905618	3.02E-44	-0.018699049	0.817363716	-0.006423736	0.936771485	0.233904117	0.003397731	0.101438946	0.209143425
PRKCD	blue	-0.42322202	4.10E-08	-0.254560025	0.001391452	-0.231261406	0.003788819	0.757188244	4.26E-30	0.246719206	0.001969782	0.285843392	0.000311625	0.358898612	4.52E-06	0.329358354	2.86E-05
TLR8	blue	-0.422358786	4.40E-08	-0.006799959	0.933076711	-0.335112107	2.02E-05	0.831510255	6.69E-41	-0.216835643	0.006727291	-0.083540246	0.301390318	0.118943431	0.14045866	-0.187172245	0.019697433
STX11	blue	-0.421414752	4.75E-08	-0.139538227	0.083334676	-0.250626945	0.001658711	0.784279952	1.56E-33	-0.129367308	0.108643118	-0.078993873	0.328552921	0.2107677	0.008477512	-0.041738968	0.606088788
PTPN6	blue	-0.419545825	5.51E-08	-0.182885042	0.022743558	-0.354964184	5.84E-06	0.929119989	5.44E-68	-0.040124127	0.620107875	0.080985746	0.316464607	0.315627275	6.32E-05	0.006564314	0.935390749
CD68	blue	-0.419368278	5.59E-08	-0.167320853	0.03743764	-0.322834799	4.19E-05	0.779318121	7.21E-33	-0.181216709	0.024034055	-0.088010314	0.276169409	0.271999585	0.000617657	-0.136730861	0.089794406
NCKAP1L	blue	-0.417211024	6.64E-08	-0.132398628	0.100539277	-0.315234289	6.46E-05	0.960799861	3.83E-87	0.019971712	0.805173126	0.057631012	0.476288474	0.314542472	6.72E-05	0.091679082	0.256565027
RIPK3	blue	-0.413277558	9.07E-08	-0.158414571	0.048984018	-0.389100294	5.63E-07	0.900896606	2.48E-57	-0.077687823	0.336637893	0.074739396	0.355351239	0.393755818	4.00E-07	-0.097060938	0.229574196
CD37	blue	-0.412941418	9.31E-08	-0.266302952	0.000810164	-0.36562962	2.89E-06	0.883326656	3.29E-52	0.021655782	0.789114023	0.127425589	0.114097194	0.427430672	2.91E-08	0.01204413	0.881758934
HLA-DMA	blue	-0.410445916	1.13E-07	-0.144091263	0.073655537	-0.441840522	8.65E-09	0.875828949	2.87E-50	-0.272983491	0.000589029	-0.086166953	0.286391796	0.058075953	0.4728848	-0.265450261	0.000843315
RNASE6	blue	-0.409799466	1.19E-07	-0.045022554	0.578025444	-0.480143685	2.58E-10	0.80716102	7.55E-37	-0.371566545	1.94E-06	-0.147437251	0.067139515	0.10129058	0.209813718	-0.372050781	1.87E-06
SIGLEC7	blue	-0.409628633	1.21E-07	-0.081395651	0.314013291	-0.33867841	1.63E-05	0.852128984	7.08E-45	-0.24894274	0.001786837	-0.095228991	0.23852752	0.268441638	0.000732213	-0.220047342	0.005937798
SPI1	blue	-0.407741359	1.39E-07	-0.21834535	0.006345232	-0.358163243	4.75E-06	0.941007215	6.84E-74	-0.078118716	0.3339566	0.017141998	0.832337816	0.298976413	0.000157521	-0.055726594	0.491005789
PTPRC	blue	-0.40726063	1.45E-07	-0.053873101	0.505558602	-0.293535869	0.000209804	0.9153005	2.64E-62	-0.03162443	0.696069493	0.016544764	0.838097738	0.187441692	0.019518367	0.057696914	0.475783505
PYCARD	blue	-0.406956902	1.48E-07	-0.097701197	0.2265016	-0.490041815	9.69E-11	0.784763687	1.34E-33	-0.410881716	1.09E-07	-0.06890888	0.394226562	0.138348883	0.08602432	-0.40570946	1.63E-07
MNDA	blue	-0.402910345	2.02E-07	-0.036176188	0.654954112	-0.403410452	1.94E-07	0.89842041	1.49E-56	-0.156102334	0.052424111	-0.006141567	0.939543467	0.233775172	0.003415934	-0.11019971	0.172243319
FBP1	blue	-0.400962144	2.34E-07	-0.131264465	0.103513578	-0.317464736	5.70E-05	0.777981325	1.08E-32	-0.099676516	0.217205461	0.030522868	0.706159846	0.393248331	4.15E-07	-0.127724957	0.113242658
HLA-DOA	blue	-0.399554594	2.60E-07	-0.135846576	0.09190983	-0.304342365	0.00011807	0.83886598	2.96E-42	-0.051667	0.523168584	-0.020001881	0.804884695	0.157426506	0.050430367	0.003959619	0.961000569
NCF1	blue	-0.397896935	2.94E-07	-0.315537092	6.35E-05	-0.352867746	6.69E-06	0.826816038	4.53E-40	0.011584782	0.886237511	0.079041034	0.328263325	0.331750536	2.48E-05	0.032245229	0.690406187
ARL11	blue	-0.396188939	3.34E-07	-0.019287101	0.811725253	-0.499508353	3.68E-11	0.911266879	7.91E-61	-0.338055939	1.69E-05	-0.070049301	0.386428763	0.242711111	0.002343081	-0.349412614	8.34E-06
MS4A6A	blue	-0.39361344	4.04E-07	0.043013064	0.595128008	-0.42364525	3.96E-08	0.837313312	5.80E-42	-0.406806506	1.50E-07	-0.1235014	0.125769094	0.085486823	0.290226577	-0.425362274	3.44E-08
CD300C	blue	-0.393521579	4.07E-07	-0.086811938	0.282786621	-0.364064118	3.21E-06	0.900195575	4.14E-57	-0.169171867	0.035350899	-0.004758014	0.953145153	0.199259448	0.012931228	-0.152352182	0.058427229
ARHGDIB	blue	-0.393289514	4.14E-07	0.006957238	0.931532541	-0.397082143	3.13E-07	0.838905537	2.91E-42	-0.261774047	0.001000993	-0.028353886	0.726176561	0.154188103	0.055421245	-0.270565917	0.00066167
SLC7A7	blue	-0.391198018	4.83E-07	-0.049427333	0.541360018	-0.38110444	9.97E-07	0.897972901	2.05E-56	-0.203664462	0.011029091	-0.040782486	0.614375488	0.259633823	0.001104805	-0.157064685	0.050968793
C3AR1	blue	-0.390918175	4.93E-07	-0.060671267	0.453297986	-0.380263583	1.06E-06	0.938552659	1.41E-72	-0.113692564	0.158960888	0.039784592	0.623073223	0.292860139	0.000217321	-0.070723288	0.381864423
GIMAP4	blue	-0.390531218	5.07E-07	-0.050106849	0.53580784	-0.388798207	5.75E-07	0.849068358	3.00E-44	-0.134195815	0.095964786	-0.006000555	0.940929022	0.100386892	0.213929699	-0.076754562	0.342492096
SASH3	blue	-0.389758487	5.36E-07	-0.095686186	0.236270542	-0.426109039	3.24E-08	0.959381836	5.51E-86	-0.177408683	0.0272171	-0.002668757	0.973708981	0.296846711	0.000176343	-0.177919918	0.026769867
CTSS	blue	-0.386652592	6.71E-07	0.009073275	0.910784326	-0.406260469	1.56E-07	0.90814994	9.83E-60	-0.29012895	0.000250329	-0.099489934	0.21807174	0.161533131	0.044643361	-0.271172553	0.000642705
LCP2	blue	-0.382245993	9.20E-07	-0.088403712	0.274020121	-0.217814373	0.006477343	0.883771869	2.50E-52	-0.013224601	0.870266995	0.005943336	0.94149129	0.162122834	0.043859798	0.084365374	0.296624054
CD74	blue	-0.378375146	1.21E-06	-0.175096966	0.029319965	-0.361180548	3.89E-06	0.842795445	5.26E-43	-0.183917051	0.02197549	-0.07491743	0.354203174	0.029577667	0.71485897	-0.158789803	0.048443857
C1QB	blue	-0.378115238	1.23E-06	-0.085390788	0.290770795	-0.431243282	2.12E-08	0.901778395	1.30E-57	-0.327597083	3.17E-05	-0.100103789	0.215230916	0.212935764	0.007810607	-0.339594589	1.54E-05
MS4A7	blue	-0.374596785	1.57E-06	-0.001605839	0.984178414	-0.297963333	0.000166228	0.865327623	9.40E-48	-0.164740944	0.040518504	-0.049768067	0.538572405	0.228125563	0.004305117	-0.173729355	0.030628018
GPR160	blue	-0.374128953	1.62E-06	-0.054616182	0.499697388	-0.367126078	2.62E-06	0.809762905	2.97E-37	-0.102455614	0.204591584	0.071930329	0.373772423	0.289026795	0.000264922	-0.116356316	0.149358658
CD300A	blue	-0.373263037	1.72E-06	-0.089910669	0.265891911	-0.374156356	1.62E-06	0.829198124	1.73E-40	-0.248560133	0.001817171	-0.093238066	0.248531373	0.211462117	0.008258616	-0.276051007	0.000507443
SCIMP	blue	-0.372908338	1.77E-06	-0.072131429	0.372434535	-0.285899508	0.00031074	0.902535987	7.38E-58	-0.066408394	0.411650712	0.011492997	0.887132834	0.28195485	0.000379007	-0.032555031	0.687586371
C1QC	blue	-0.370565595	2.07E-06	-0.107011489	0.185069363	-0.402248067	2.12E-07	0.915727646	1.82E-62	-0.289467555	0.000258994	-0.108786426	0.177845195	0.206822477	0.009821361	-0.283524908	0.000350323
CYBB	blue	-0.367686088	2.52E-06	-0.075872948	0.348081153	-0.250633107	0.001658258	0.888426835	1.32E-53	-0.013441707	0.868156333	0.008379297	0.917582993	0.126884383	0.115654803	0.102803147	0.203052089
MILR1	blue	-0.367612801	2.53E-06	-0.05875148	0.467742646	-0.41332401	9.03E-08	0.886385128	4.86E-53	-0.194794007	0.01514686	0.021275295	0.792734818	0.264657194	0.000875262	-0.192009793	0.016689981
MSR1	blue	-0.366102082	2.80E-06	0.032422273	0.68879421	-0.303446348	0.000123941	0.822805443	2.21E-39	-0.325358423	3.61E-05	-0.174065548	0.030301951	0.19666084	0.014183237	-0.291805799	0.000229552
PILRA	blue	-0.363329285	3.37E-06	-0.270176964	0.000674099	-0.355189811	5.76E-06	0.781346887	3.87E-33	-0.040322953	0.61837425	0.045340342	0.575341893	0.283035316	0.000359044	-0.053811827	0.50604351
CD86	blue	-0.36000084	4.21E-06	-0.040214712	0.619317779	-0.445045848	6.55E-09	0.929799116	2.67E-68	-0.228521536	0.004236612	-0.030922864	0.702489839	0.216730496	0.006754648	-0.242081921	0.002407185
SCIN	blue	-0.359737573	4.28E-06	-0.113379863	0.160117772	-0.331570352	2.50E-05	0.838252332	3.87E-42	0.019661149	0.808143745	0.110361641	0.171609912	0.396582772	3.25E-07	0.015300665	0.850123501
LPXN	blue	-0.359324462	4.40E-06	-0.201033681	0.012133034	-0.220408269	0.005854458	0.788555618	4.02E-34	0.104428981	0.195960905	0.077045153	0.340662392	0.248057781	0.001857711	0.133296471	0.098232885
TNFSF8	blue	-0.356823214	5.18E-06	0.005793437	0.942964435	-0.347013752	9.71E-06	0.88678611	3.77E-53	-0.199440865	0.012847553	-0.066257737	0.412714787	0.18224527	0.023231213	-0.171561686	0.032802839
TRAF3IP3	blue	-0.356227871	5.38E-06	-0.115449259	0.152577909	-0.290651436	0.000243675	0.782644011	2.59E-33	0.040628427	0.61571482	0.096837619	0.230652779	0.299962819	0.000149453	0.099218208	0.219337724
GMFG	blue	-0.349930434	8.07E-06	0.067938832	0.400933044	-0.500651736	3.27E-11	0.695036892	1.10E-23	-0.473609276	4.85E-10	-0.058296197	0.471204907	0.091568942	0.257139267	-0.594773772	3.35E-16
AOAH	blue	-0.347958252	9.15E-06	-0.042181526	0.602271423	-0.328031966	3.09E-05	0.879734092	2.90E-51	-0.119501351	0.1385934	-0.015087753	0.852185111	0.179795797	0.025182258	-0.11196994	0.165412351
NLRC4	blue	-0.347519383	9.40E-06	-0.033856602	0.675786809	-0.241122107	0.002508039	0.837140139	6.25E-42	-0.039372205	0.626682984	-4.03E-05	0.999603068	0.296027771	0.000184122	0.01352606	0.867336522
PIK3CG	blue	-0.345640764	1.06E-05	-0.042363189	0.600707562	-0.170988264	0.033399581	0.805302358	1.46E-36	0.062277624	0.441405672	0.008008282	0.921220176	0.194917984	0.01508114	0.17355334	0.030799918
RGS18	blue	-0.343144829	1.24E-05	0.069522763	0.390017395	-0.33842885	1.65E-05	0.801304357	5.85E-36	-0.269331445	0.000701862	-0.088018614	0.276123947	0.059836897	0.459545029	-0.253058062	0.001488489
LYN	blue	-0.342451664	1.29E-05	-0.04644232	0.56608171	-0.324892835	3.71E-05	0.821668168	3.45E-39	-0.06429428	0.426729421	0.029692953	0.713795945	0.122846376	0.12780403	0.008022754	0.921078271
CD53	blue	-0.339264811	1.57E-05	-0.048231679	0.551197989	-0.425724209	3.34E-08	0.961478618	1.03E-87	-0.2067883	0.00983378	0.009607323	0.905556814	0.309725714	8.79E-05	-0.236707643	0.003022967
PIK3AP1	blue	-0.338724203	1.62E-05	-0.069607611	0.389437762	-0.345444127	1.07E-05	0.913797258	9.55E-62	-0.109947226	0.173234389	-0.037721255	0.641222431	0.260093523	0.001081709	-0.042158609	0.602468836
FYB1	blue	-0.335330162	2.00E-05	-0.038469125	0.634618827	-0.256135024	0.001295929	0.858259297	3.55E-46	0.073869299	0.360995507	0.077028088	0.340769669	0.279558155	0.000427008	0.108030716	0.180895178
HLA-DRA	blue	-0.334976059	2.04E-05	-0.007173954	0.929405236	-0.423964872	3.86E-08	0.801310917	5.84E-36	-0.392028165	4.54E-07	-0.136845175	0.089523795	-0.017411044	0.829745945	-0.416780269	6.88E-08
GPR65	blue	-0.331148117	2.57E-05	0.021774375	0.787986385	-0.367932487	2.48E-06	0.880364089	1.99E-51	-0.317333159	5.74E-05	-0.133183153	0.098521649	0.108931759	0.177263013	-0.293018115	0.000215541
VAMP8	blue	-0.331133844	2.57E-05	0.063952003	0.429200315	-0.533973512	8.38E-13	0.781799808	3.37E-33	-0.554678341	6.96E-14	-0.145574207	0.070707088	0.112576236	0.163119803	-0.621942347	5.78E-18
SLC37A2	blue	-0.32836989	3.03E-05	-0.169646118	0.034832354	-0.138553804	0.085556014	0.781998559	3.17E-33	0.184704406	0.021404628	0.083377196	0.3023381	0.408184158	1.35E-07	0.226365484	0.004621806
HLA-DMB	blue	-0.324871275	3.72E-05	0.013767349	0.864992257	-0.443584969	7.44E-09	0.853094841	4.46E-45	-0.333572676	2.22E-05	-0.036739842	0.649930962	0.187066547	0.019768063	-0.392693287	4.33E-07
TFEC	blue	-0.322173097	4.35E-05	-0.006649588	0.934553293	-0.308451362	9.43E-05	0.883864059	2.36E-52	-0.126808291	0.115875118	0.009806295	0.903610204	0.261179047	0.001028917	-0.125146756	0.120767798
FFAR4	blue	-0.321372049	4.56E-05	-0.165560668	0.039517333	-0.270929995	0.000650227	0.833619241	2.78E-41	0.095874942	0.235343103	0.140296746	0.081654837	0.342442653	1.29E-05	0.071492978	0.376692204
PLEK	blue	-0.320598977	4.76E-05	-0.006066332	0.940282683	-0.266941621	0.000786122	0.903566238	3.41E-58	-0.083331977	0.3026013	0.043225472	0.593309451	0.305437376	0.000111247	-0.057201053	0.479590124
PTAFR	blue	-0.319884675	4.96E-05	-0.119608161	0.138238473	-0.287426982	0.000287514	0.903216482	4.44E-58	0.092157081	0.25408308	0.128148529	0.11204212	0.356245709	5.38E-06	0.107394846	0.183491145
TYROBP	blue	-0.319210845	5.16E-05	-0.031082878	0.701023602	-0.495590927	5.52E-11	0.834775227	1.71E-41	-0.461414229	1.52E-09	-0.145962034	0.069952012	0.183786458	0.022071431	-0.544278748	2.48E-13
FCGR1A	blue	-0.318199753	5.46E-05	-0.068408152	0.39767994	-0.43401101	1.68E-08	0.859757127	1.67E-46	-0.224106612	0.005058777	0.028466382	0.725133679	0.266535743	0.000801324	-0.264204877	0.000893977
EVI2B	blue	-0.314051887	6.91E-05	-0.080380695	0.320105601	-0.369335041	2.25E-06	0.883232371	3.49E-52	-0.070127863	0.385895039	0.036649663	0.650733565	0.295662901	0.00018769	-0.087642444	0.278189502
CYBA	blue	-0.314005189	6.93E-05	-0.080072889	0.321968234	-0.397638944	3.00E-07	0.793788713	7.34E-35	-0.371931785	1.89E-06	-0.089017542	0.270689186	0.10472449	0.194691558	-0.439809575	1.03E-08
TLR7	blue	-0.313941433	6.95E-05	-0.076595403	0.343496874	-0.332581488	2.36E-05	0.886228271	5.37E-53	-0.009119513	0.910331574	0.058263824	0.471451625	0.263092526	0.000941572	0.030637377	0.705108522
IL18	blue	-0.313275891	7.22E-05	-0.067441161	0.404399896	-0.46046325	1.66E-09	0.814482736	5.28E-38	-0.228469265	0.004245599	0.068305267	0.398391741	0.300614844	0.000144333	-0.340373296	1.47E-05
DAPP1	blue	-0.311387928	8.02E-05	-0.037813704	0.640404586	-0.31367057	7.06E-05	0.884564263	1.53E-52	-0.036352638	0.653379952	0.064372282	0.426167478	0.287485085	0.000286663	-0.006153904	0.939422254
KLHL6	blue	-0.311004749	8.19E-05	-0.124635863	0.122303955	-0.158709808	0.048558596	0.759715398	2.13E-30	0.186160996	0.020382202	0.102853819	0.202828319	0.470013789	6.82E-10	0.196663582	0.014181862
HCST	blue	-0.310875356	8.25E-05	-0.134261434	0.095800938	-0.491552786	8.32E-11	0.754938665	7.84E-30	-0.348777308	8.68E-06	-0.028469956	0.72510055	0.170982775	0.033405338	-0.417663089	6.41E-08
TMIGD3	blue	-0.305426327	0.000111314	-0.054535936	0.50032862	-0.457294059	2.21E-09	0.884228959	1.88E-52	-0.186237169	0.020329915	0.055593926	0.492039984	0.402556225	2.07E-07	-0.260424031	0.001065379
LILRB4	blue	-0.304057774	0.000119906	-0.14008473	0.082121612	-0.317163052	5.80E-05	0.896563316	5.53E-56	0.084053273	0.298420968	0.164516959	0.040795741	0.473321472	4.98E-10	0.036732025	0.650000521
CD84	blue	-0.299890976	0.000150027	-0.077464149	0.338035124	-0.205186733	0.010431514	0.881951	7.64E-52	0.158941903	0.048226318	0.13742828	0.088153537	0.4146316	8.15E-08	0.196066447	0.01448407
CXorf21	blue	-0.299648724	0.000151979	0.018923726	0.815208306	-0.263404026	0.000928015	0.883006662	4.01E-52	-0.073546216	0.36310543	0.012198433	0.880255334	0.286449364	0.000302186	-0.076730623	0.342643106
SAMSN1	blue	-0.293787655	0.000207065	0.010848423	0.893424365	-0.371011698	2.01E-06	0.89851253	1.39E-56	-0.163579776	0.04197307	0.001962638	0.980663664	0.293903605	0.000205815	-0.159007158	0.048133238
LILRA1	blue	-0.293674852	0.000208288	-0.176227561	0.02827483	-0.285973597	0.000309574	0.834816994	1.68E-41	0.137324258	0.088396747	0.18322367	0.022489029	0.321006058	4.65E-05	0.152429545	0.058297909
FGL2	blue	-0.286655088	0.000299042	0.008591313	0.915505282	-0.275027712	0.000533421	0.800210694	8.51E-36	-0.115925716	0.150880449	-0.058337139	0.470892991	0.050859121	0.529694494	-0.079642483	0.324584492
FCGR1B	blue	-0.283959129	0.000342753	-0.062633983	0.43879164	-0.439559582	1.05E-08	0.786010838	9.03E-34	-0.166576514	0.038305556	0.076799732	0.342207275	0.263473479	0.000925016	-0.217687534	0.006509261
CD300LF	blue	-0.281550741	0.000386733	-0.064247532	0.427066405	-0.341218195	1.39E-05	0.836979253	6.69E-42	-0.160938209	0.045445673	0.034536112	0.669657593	0.3885878	5.84E-07	-0.244397146	0.002178862
HAVCR2	blue	-0.273939229	0.000562397	-0.031856059	0.693954452	-0.394628562	3.75E-07	0.930867426	8.62E-69	-0.154267884	0.055293566	0.045838874	0.571143836	0.402326679	2.11E-07	-0.214229677	0.007435155
LAT2	blue	-0.264269986	0.00089126	-0.113785954	0.158616597	-0.408777978	1.29E-07	0.866679416	4.59E-48	-0.117228577	0.146311567	0.071006008	0.379959587	0.267426917	0.000768294	-0.145580521	0.07069474
LY86	blue	-0.258746106	0.001150685	0.00647134	0.936303898	-0.535042379	7.40E-13	0.824449311	1.16E-39	-0.331946503	2.45E-05	0.035747904	0.658781258	0.294619951	0.000198247	-0.456151689	2.45E-09
ABI3	blue	-0.256914034	0.001250933	-0.117154624	0.146568065	-0.307291435	0.000100529	0.883243157	3.46E-52	-0.024483871	0.762347412	0.080528393	0.319214309	0.319860227	4.97E-05	-0.044186193	0.585115796
CCRL2	blue	-0.232399259	0.003615718	0.031884123	0.693698353	-0.317442193	5.70E-05	0.810169214	2.57E-37	-0.11479722	0.15492418	0.07334718	0.364409048	0.439343352	1.07E-08	-0.220194465	0.0059037
TNFAIP8L2	blue	-0.231153582	0.003805602	-0.027212861	0.736782472	-0.481124525	2.35E-10	0.836837277	7.11E-42	-0.333232055	2.27E-05	-0.037653712	0.641820226	0.217537527	0.006547191	-0.398571918	2.80E-07
DLEU7	blue	-0.22524224	0.004834674	-0.035433903	0.661592808	-0.349549858	8.27E-06	0.793683609	7.60E-35	0.100451307	0.213634415	0.267416628	0.000768669	0.489945262	9.78E-11	9.97E-05	0.99901719
BTK	blue	-0.216132254	0.006912188	-0.024289984	0.764173901	-0.325072123	3.68E-05	0.903293776	4.19E-58	-0.08994707	0.265697628	0.043720004	0.589085262	0.338482297	1.65E-05	-0.129774618	0.107525376
GNGT2	blue	-0.20239928	0.011548451	0.018657252	0.817764834	-0.347795025	9.24E-06	0.856112476	1.03E-45	-0.123828335	0.124762815	0.097848037	0.22580103	0.39101266	4.89E-07	-0.227935732	0.00433831
LGALS9	blue	-0.200387401	0.012418632	-0.12407322	0.124013161	-0.257256783	0.001231592	0.809462137	3.31E-37	0.048081439	0.552440311	0.082761491	0.305934783	0.381861829	9.45E-07	0.044461212	0.582779877
GPR34	blue	-0.190327578	0.017687112	0.0516591	0.523232201	-0.379957625	1.08E-06	0.82025266	5.96E-39	-0.179694833	0.025265604	0.056857202	0.482239425	0.326118436	3.46E-05	-0.27165011	0.000628129
CD180	blue	-0.177616964	0.02703413	-0.018870857	0.815715377	-0.211059617	0.008384875	0.752406011	1.55E-29	0.037355121	0.644465683	0.091631311	0.256813981	0.447031219	5.51E-09	0.059745432	0.46023273
ITGAL	blue	-0.16458667	0.040709287	-0.125970418	0.118322742	-0.114518734	0.155934502	0.771150464	8.26E-32	0.228020165	0.004323518	0.127636829	0.113493694	0.361491091	3.81E-06	0.281202582	0.000393507
TREM2	blue	-0.069579244	0.389631492	0.026044172	0.747697213	-0.382078744	9.31E-07	0.762490339	9.84E-31	-0.24154718	0.002462911	0.040688169	0.6151953	0.370940823	2.02E-06	-0.408584969	1.31E-07
CPLX1	brown	0.244280316	0.002189895	-0.083152661	0.303646497	0.174311399	0.030065378	-0.119080376	0.139999059	0.668410755	2.05E-21	0.831404297	6.99E-41	0.41403191	8.54E-08	0.341184763	1.40E-05
NEURL1	brown	0.219475348	0.006072043	-0.064048634	0.428501902	0.192939349	0.016160237	-0.119481948	0.138657948	0.672406701	9.70E-22	0.830987459	8.30E-41	0.426516055	3.13E-08	0.395348116	3.56E-07
GJD2	brown	0.18647988	0.020164083	-0.122012729	0.130430441	0.027081681	0.738005031	-0.118631087	0.141511215	0.51499343	7.09E-12	0.814602824	5.05E-38	0.357086763	5.09E-06	0.274548255	0.000546011
LRTM2	brown	0.183997233	0.021916761	-0.137017717	0.089116575	0.005773986	0.943155613	-0.056165794	0.487590339	0.63438482	7.86E-19	0.833123301	3.42E-41	0.483010626	1.95E-10	0.337180633	1.79E-05
SLC8A2	brown	0.167964753	0.036700265	-0.148338065	0.065467914	0.147759865	0.0665369	0.032895234	0.684494791	0.731156086	3.40E-27	0.877764335	9.31E-51	0.631056497	1.35E-18	0.448564264	4.82E-09
SVOP	brown	0.163348067	0.042268503	-0.097887172	0.225614577	0.07584131	0.348282785	-0.01183845	0.883763825	0.637505018	4.70E-19	0.858931885	2.53E-46	0.495280153	5.69E-11	0.293118545	0.000214417
PTER	brown	-0.158943745	0.048223688	-0.07922357	0.327144004	-0.192413255	0.016458226	0.304218977	0.000118862	0.381422376	9.75E-07	0.821328857	3.93E-39	0.48865315	1.11E-10	0.214937057	0.007236748
NEUROD2	brown	0.155224552	0.053781377	-0.062159056	0.442277371	0.09959979	0.217561394	0.021966277	0.786162625	0.601647473	1.24E-16	0.84513473	1.83E-43	0.546747081	1.84E-13	0.266210307	0.000813707
PTPN5	brown	0.155115186	0.0539525	-0.047564766	0.556722987	0.115269984	0.153220322	-0.067497509	0.404006476	0.593910001	3.79E-16	0.826328435	5.50E-40	0.407394872	1.43E-07	0.325417012	3.60E-05
DDN	brown	0.152656863	0.057919286	-0.123300312	0.126391131	0.056866972	0.482164041	0.001865998	0.98161561	0.56707787	1.44E-14	0.826038243	6.18E-40	0.53937084	4.45E-13	0.331230278	2.56E-05
HPCA	brown	0.151399466	0.060039216	-0.153482607	0.05656091	0.036393003	0.653020061	-0.008991116	0.911588878	0.567042259	1.45E-14	0.855214642	1.60E-45	0.449228484	4.54E-09	0.228047115	0.004318806
TUNAR	brown	0.150370284	0.061821427	-0.01409379	0.861822565	0.047870883	0.554183664	-0.071414154	0.377219916	0.5701068	9.73E-15	0.832055024	5.34E-41	0.433945722	1.69E-08	0.258056706	0.001187512
ARHGDIG	brown	0.14763673	0.066766384	-0.084854062	0.293824868	0.020000649	0.804896479	-0.055103881	0.495870066	0.506714392	1.73E-11	0.834182851	2.19E-41	0.557743022	4.75E-14	0.154988171	0.054151803
CRYM	brown	0.145415714	0.071017561	0.000442807	0.995636969	-0.035211635	0.663585847	0.006642963	0.934618349	0.392457199	4.40E-07	0.830953914	8.42E-41	0.489222705	1.05E-10	0.067565838	0.403529712
CCK	brown	0.144898923	0.072037608	-0.015488945	0.848301255	-0.121751259	0.131262688	0.04286913	0.59636174	0.384250345	7.97E-07	0.842888931	5.04E-43	0.499885812	3.54E-11	0.040409433	0.617620864
CPLX2	brown	0.144799206	0.07223579	-0.070930503	0.38046774	0.101922704	0.206968556	0.024290427	0.764169725	0.665679156	3.41E-21	0.89427365	2.70E-55	0.517885392	5.17E-12	0.330827418	2.62E-05
WSCD2	brown	0.140455731	0.081306217	-0.117897675	0.144006285	0.005542534	0.945430641	0.018396534	0.820268005	0.614579735	1.80E-17	0.888731874	1.08E-53	0.542038845	3.24E-13	0.294945614	0.000194893
GPR83	brown	0.139233181	0.084018007	-0.076738336	0.342594447	0.01419369	0.860852985	-0.089152068	0.26996287	0.611984551	2.68E-17	0.889647983	5.95E-54	0.485374623	1.54E-10	0.322725487	4.21E-05
CELF4	brown	0.134436877	0.09536395	-0.094284573	0.243237315	0.101474222	0.208984278	-0.016466297	0.838855141	0.682995495	1.25E-22	0.884369631	1.72E-52	0.563512827	2.28E-14	0.364990858	3.02E-06
GPR22	brown	0.133388696	0.097998364	-0.046806275	0.563038951	-0.018043981	0.823655775	-0.036027624	0.65628067	0.45361781	3.08E-09	0.835449415	1.29E-41	0.469201185	7.36E-10	0.143074947	0.075733125
PRMT8	brown	0.129185815	0.109144097	-0.125508821	0.119688223	0.079189765	0.327351113	-0.027639846	0.732807675	0.636190215	5.84E-19	0.851328259	1.04E-44	0.393011101	4.23E-07	0.363144417	3.42E-06
SNAP25	brown	0.127632521	0.113505978	-0.068371301	0.397934806	0.017478182	0.829099447	0.021888666	0.786900072	0.545100077	2.25E-13	0.88833219	1.40E-53	0.497796765	4.40E-11	0.195480331	0.014786153
FAM163B	brown	0.125200098	0.120608275	-0.06748728	0.404077881	0.059727544	0.460367292	-0.071623913	0.375816616	0.590553403	6.08E-16	0.904411659	1.80E-58	0.48918367	1.06E-10	0.289774634	0.000254936
PCP4L1	brown	0.121150551	0.133190155	-0.083824037	0.299745364	0.017041762	0.833303915	-0.045313553	0.575567884	0.567835954	1.31E-14	0.925032195	3.39E-66	0.455385032	2.62E-09	0.229766992	0.00402748
CACNA1B	brown	0.118608357	0.141588046	-0.109697194	0.174219984	0.028338659	0.72631776	-0.102733492	0.203359972	0.611738157	2.78E-17	0.912872348	2.08E-61	0.457801602	2.11E-09	0.357271321	5.03E-06
SLC32A1	brown	0.117840174	0.144203307	-0.149700882	0.063003716	0.061566441	0.446648802	-0.06269196	0.438367188	0.611542776	2.86E-17	0.862930372	3.30E-47	0.37412208	1.62E-06	0.318925387	5.24E-05
MEPE	brown	-0.115954281	0.150779138	-0.152430023	0.058297111	-0.14306465	0.075754416	0.042625475	0.598452864	0.328429233	3.02E-05	0.76185298	1.18E-30	0.203351433	0.011155639	0.156158114	0.052338828
HTR5A	brown	0.112974215	0.161627899	-0.087995272	0.276251817	-0.051874531	0.521498809	-0.068459853	0.397322543	0.544011632	2.56E-13	0.940006177	2.38E-73	0.471313046	6.03E-10	0.247844349	0.001875183
CHGA	brown	0.112771369	0.162387029	-0.124116073	0.123882336	0.035202318	0.663669445	0.00275105	0.972898588	0.59921708	1.77E-16	0.893878845	3.53E-55	0.537284241	5.69E-13	0.280760757	0.00040226
CALY	brown	0.111806344	0.16603504	-0.084830321	0.293960446	-0.010650086	0.895361632	-0.005774765	0.943147955	0.543364011	2.77E-13	0.955543915	4.75E-83	0.49176716	8.14E-11	0.215224544	0.007157467
SYN1	brown	0.108261254	0.179960695	-0.16086488	0.045545393	0.064584911	0.424637823	0.001689729	0.983352004	0.68298607	1.26E-22	0.924523794	5.57E-66	0.549128009	1.38E-13	0.358540898	4.63E-06
ATP2B3	brown	0.102291754	0.205320357	-0.171114446	0.033267485	0.057949007	0.473854542	0.042111563	0.602874189	0.674248646	6.84E-22	0.863085032	3.04E-47	0.608628725	4.43E-17	0.425780265	3.33E-08
SYNPR	brown	0.100534571	0.213253159	-0.080643361	0.318521647	-0.052315363	0.517960934	0.041010028	0.612399648	0.472032068	5.63E-10	0.871481401	3.36E-49	0.483948328	1.78E-10	0.140815486	0.080521762
KCNC2	brown	0.098743382	0.22156249	-0.107863787	0.181574043	-0.071369503	0.377519046	0.018340105	0.820810027	0.495595307	5.51E-11	0.922222119	5.07E-65	0.408431179	1.32E-07	0.213722572	0.007580347
GAD2	brown	0.098645194	0.222024538	-0.088667616	0.272584669	-0.038925682	0.630601546	-0.031400079	0.698120305	0.510525214	1.15E-11	0.893952253	3.36E-55	0.318531948	5.36E-05	0.249473599	0.001745511
SYN2	brown	0.097532357	0.227309026	-0.052503371	0.516455841	-0.040905004	0.613311274	-0.001006598	0.990082069	0.561405859	2.99E-14	0.888883229	9.80E-54	0.477601668	3.30E-10	0.261035733	0.001035749
PHF24	brown	0.097359906	0.228135819	-0.147608657	0.066818793	0.072514383	0.369894934	-0.074995054	0.353703331	0.669438435	1.70E-21	0.879601989	3.14E-51	0.454604755	2.82E-09	0.383119414	8.64E-07
GABRG2	brown	0.093889746	0.245225366	-0.100420197	0.213776991	-0.050805242	0.53013117	-0.013046052	0.872003499	0.518375463	4.89E-12	0.942439262	1.10E-74	0.416974727	6.77E-08	0.221009413	0.005717967
NAPB	brown	0.093797631	0.245690807	-0.235116052	0.003230866	0.013948557	0.863232485	-0.001332745	0.986868822	0.719267368	5.59E-26	0.89082195	2.75E-54	0.473303938	4.99E-10	0.472497124	5.39E-10
FSTL4	brown	0.093661787	0.246378321	-0.185987242	0.020501907	0.003346278	0.967037835	-0.0497199	0.538966036	0.631441892	1.27E-18	0.83599847	1.02E-41	0.44984847	4.30E-09	0.397958512	2.93E-07
TMEM132D	brown	0.09349592	0.247219592	-0.109656108	0.174382338	-0.015822256	0.845077304	-0.040739878	0.614745778	0.557400089	4.96E-14	0.856357025	9.12E-46	0.506957519	1.68E-11	0.342452763	1.29E-05
SNCB	brown	0.091754356	0.256173073	-0.148160222	0.06579521	0.027975404	0.729688934	-0.02520132	0.755600207	0.554913191	6.76E-14	0.881479123	1.02E-51	0.51868097	4.73E-12	0.226101228	0.004671115
PDYN	brown	0.090697536	0.261713692	-0.049212097	0.543124579	-0.020230268	0.802702091	-0.015104019	0.852027565	0.466792885	9.23E-10	0.860151083	1.37E-46	0.377577195	1.28E-06	0.185040937	0.021164559
KIAA1644	brown	0.089796468	0.266502067	0.017630952	0.827628798	0.124456171	0.122847833	0.013648142	0.866150274	0.65234029	3.75E-20	0.840193216	1.66E-42	0.516566081	5.97E-12	0.39572513	3.46E-07
MPPED1	brown	0.08949111	0.268138233	-0.105297514	0.192247206	-0.018869266	0.815730635	-0.021635099	0.789310735	0.544417701	2.44E-13	0.911335794	7.48E-61	0.544688922	2.36E-13	0.277924252	0.000462889
CREG2	brown	-0.087370568	0.279688848	-0.180232975	0.02482408	-0.1199088	0.137243181	0.097912156	0.225495598	0.528058083	1.65E-12	0.929801401	2.67E-68	0.476879366	3.54E-10	0.289766838	0.000255039
HS3ST2	brown	-0.086746881	0.283148872	-0.117815842	0.14428674	-0.095803603	0.235693322	0.141233728	0.079617443	0.423494871	4.01E-08	0.811125567	1.81E-37	0.513761191	8.11E-12	0.20595551	0.010140711
DOC2A	brown	0.086031743	0.287151441	-0.265543659	0.000839624	0.095872629	0.235354456	0.027853768	0.730818942	0.656601786	1.76E-20	0.843834654	3.30E-43	0.463228124	1.28E-09	0.371234497	1.98E-06
TAC1	brown	0.083477848	0.301752797	-0.006230642	0.938668323	-0.059130372	0.464871984	-0.177436592	0.027192521	0.277553606	0.000471407	0.746545564	7.22E-29	0.121365334	0.132498512	0.059761127	0.460114685
NRGN	brown	0.082624414	0.306739336	-0.076140503	0.346378935	0.066527703	0.410809191	0.033824995	0.676072431	0.467541329	8.60E-10	0.835766688	1.12E-41	0.432661161	1.88E-08	0.187677004	0.01936314
HCN1	brown	0.081485109	0.313479962	-0.110664747	0.170428924	-0.078625841	0.330818465	-0.051425279	0.525116872	0.506757516	1.72E-11	0.926852971	5.54E-67	0.379573793	1.11E-06	0.260962798	0.001039242
PRKCG	brown	0.079362046	0.326296496	-0.181971196	0.023442855	0.00039598	0.996098356	-0.000394343	0.996114485	0.603668923	9.25E-17	0.822721494	2.29E-39	0.444362255	6.95E-09	0.334325786	2.12E-05
KRT222	brown	0.077689136	0.336629699	-0.113524671	0.159581251	-0.130826079	0.104681619	0.037775004	0.640746895	0.464410852	1.15E-09	0.906960404	2.51E-59	0.529337057	1.43E-12	0.168644601	0.035935055
GRIN1	brown	0.074141919	0.359221077	-0.174163322	0.030207678	-0.005927812	0.941643845	0.031623754	0.696075669	0.599364862	1.73E-16	0.955409595	5.96E-83	0.538134772	5.15E-13	0.294427325	0.000200256
FRMPD4	brown	-0.071095516	0.379357733	-0.202110668	0.011669895	-0.062528946	0.439561208	0.053782844	0.506272957	0.542004978	3.26E-13	0.806251804	1.04E-36	0.415192008	7.80E-08	0.351566336	7.27E-06
KCNT1	brown	0.070391771	0.384105398	-0.17889815	0.025931598	0.06901341	0.393507925	-0.083314099	0.302705401	0.668717697	1.94E-21	0.850676139	1.41E-44	0.491023178	8.78E-11	0.372235895	1.85E-06
RBFOX1	brown	0.068703183	0.395643018	-0.107229392	0.184171076	0.000259379	0.997444298	0.049285705	0.542520796	0.607621647	5.15E-17	0.917476645	3.92E-63	0.504543152	2.18E-11	0.29297229	0.000216056
TBR1	brown	0.068332459	0.398203543	-0.185203143	0.021049679	-0.039056015	0.629456707	0.031910326	0.693459263	0.565574648	1.75E-14	0.857167995	6.11E-46	0.503961646	2.31E-11	0.319644141	5.03E-05
RTN4RL1	brown	-0.067914392	0.401102881	-0.202109713	0.011670298	-0.097626983	0.226856257	0.028766422	0.722354646	0.514110387	7.81E-12	0.866227739	5.84E-48	0.413181522	9.14E-08	0.308242182	9.54E-05
PHYHIP	brown	-0.067710925	0.402518481	-0.237158655	0.002966293	-0.13819866	0.086368927	0.143577788	0.074699358	0.561155681	3.09E-14	0.841860047	7.97E-43	0.516242193	6.19E-12	0.308891543	9.21E-05
FNDC9	brown	0.066553774	0.410625438	-0.111051567	0.168930534	-0.054743381	0.498697675	0.022358048	0.782442994	0.538426557	4.98E-13	0.876828326	1.61E-50	0.410479083	1.13E-07	0.265622663	0.000836514
SLC30A3	brown	0.064564182	0.424786808	-0.15610408	0.052421439	0.034650421	0.668628636	-5.55E-05	0.999453412	0.594222254	3.62E-16	0.864372168	1.55E-47	0.445863324	6.10E-09	0.332397939	2.38E-05
GABRA1	brown	0.064352589	0.426309309	-0.100694531	0.212522083	-0.100409261	0.213827124	0.005354422	0.947279995	0.471754504	5.78E-10	0.949787914	4.23E-79	0.418506898	5.99E-08	0.180537894	0.024576856
SV2B	brown	-0.064337582	0.426417412	-0.140301924	0.081643463	-0.069155917	0.39252946	0.126845531	0.115767253	0.519522636	4.31E-12	0.871696784	2.98E-49	0.540131157	4.07E-13	0.262386183	0.000972991
PNOC	brown	0.059929424	0.458849923	-0.075225968	0.352219043	-0.049841049	0.537976246	-0.07338319	0.364172978	0.345783676	1.05E-05	0.748929665	3.88E-29	0.110297048	0.171862366	0.147918327	0.066242527
SYT1	brown	0.059837978	0.459536903	-0.129469318	0.108362331	0.024702838	0.760286229	-0.046955113	0.561796883	0.595680588	2.94E-16	0.881044224	1.32E-51	0.45355292	3.09E-09	0.335357026	1.99E-05
SLC17A7	brown	0.057437584	0.477772271	-0.106009731	0.189240333	-0.039465917	0.625861907	0.033868062	0.675683262	0.507113811	1.66E-11	0.946193432	7.31E-77	0.496212063	5.18E-11	0.209650217	0.008840562
TMEM155	brown	0.055937074	0.489367403	-0.046604029	0.564728819	-0.088176779	0.275258564	0.071533687	0.376419843	0.403756378	1.89E-07	0.820585588	5.24E-39	0.403142417	1.98E-07	0.107597308	0.182661634
SST	brown	0.05500029	0.496681714	-0.085595052	0.289614071	-0.013380874	0.868747642	0.029182113	0.718510434	0.501484985	3.00E-11	0.830879442	8.68E-41	0.522327592	3.16E-12	0.192740739	0.016272177
STYK1	brown	0.054683009	0.499172034	-0.167418698	0.037324794	-0.020728191	0.797948921	0.068855821	0.394591641	0.509922631	1.23E-11	0.848886166	3.27E-44	0.48929293	1.04E-10	0.272564387	0.000601071
CCKBR	brown	0.053373432	0.509519908	-0.160320882	0.046290886	-0.000540254	0.994676818	-0.016246695	0.840975647	0.490717846	9.05E-11	0.848716539	3.54E-44	0.430948717	2.17E-08	0.280857903	0.00040032
CA7	brown	0.051323435	0.525938846	-0.134640894	0.094857779	-0.089561574	0.267760067	-0.109030433	0.176868543	0.495648842	5.48E-11	0.856994991	6.66E-46	0.347351506	9.50E-06	0.264162109	0.000895765
UNC13C	brown	0.048884117	0.545818884	-0.131909845	0.101812717	-0.091370201	0.258177687	0.059709487	0.460503147	0.527494969	1.76E-12	0.876255576	2.24E-50	0.591997364	4.96E-16	0.246328495	0.002003634
CACNG3	brown	0.046168925	0.568372495	-0.145128634	0.071582745	-0.090969924	0.260277856	0.056529188	0.484774026	0.501433363	3.01E-11	0.955978621	2.28E-83	0.470242482	6.67E-10	0.209768094	0.008801628
NEFH	brown	0.045696003	0.572345456	-0.062543912	0.439451514	0.060746871	0.452734286	0.041735052	0.606122616	0.596274312	2.70E-16	0.818255953	1.28E-38	0.482384211	2.07E-10	0.413872524	8.65E-08
PACSIN1	brown	0.042235304	0.601808281	-0.180564721	0.024555206	-0.049212421	0.543121918	0.05760573	0.476482265	0.612232506	2.58E-17	0.948037574	5.45E-78	0.531412945	1.13E-12	0.315547972	6.35E-05
SYT5	brown	0.042226066	0.601887832	-0.191117316	0.017212735	0.008833852	0.913129165	0.024371826	0.763402759	0.620240798	7.54E-18	0.896265468	6.81E-56	0.473086061	5.10E-10	0.290728399	0.000242708
MAL2	brown	0.036408365	0.652883117	-0.067694228	0.402634775	-0.08409498	0.298180426	0.038713515	0.632467086	0.400636095	2.40E-07	0.907242098	2.01E-59	0.403545201	1.92E-07	0.12836082	0.111444169
SLC6A17	brown	0.033967964	0.674780846	-0.142570707	0.076781345	-0.027566787	0.733487283	-0.022733048	0.778887206	0.586169726	1.12E-15	0.953320822	1.83E-81	0.41867833	5.91E-08	0.333788386	2.19E-05
VIP	brown	0.03215236	0.691252313	-0.123146626	0.12686813	-0.093860667	0.245372232	0.065339745	0.419233263	0.474739962	4.35E-10	0.845961408	1.26E-43	0.448261948	4.95E-09	0.195182105	0.014941959
VSNL1	brown	-0.029530889	0.715290453	-0.12754685	0.113750456	-0.043939955	0.587210907	0.052153954	0.519254889	0.415093911	7.86E-08	0.874652853	5.63E-50	0.439306436	1.07E-08	0.145630196	0.070597673
CLEC2L	brown	0.029497187	0.715601384	-0.164274733	0.041097349	-0.039121256	0.628883969	0.028481925	0.724989623	0.52681566	1.90E-12	0.907807499	1.29E-59	0.46367066	1.23E-09	0.21539711	0.007110249
CARMIL2	brown	-0.029177234	0.71855551	-0.233884255	0.003400529	-0.050945369	0.528995852	0.105015564	0.193447116	0.569969989	9.90E-15	0.873177526	1.30E-49	0.613754061	2.05E-17	0.288404158	0.000273511
AK5	brown	0.028818627	0.721871482	-0.06019447	0.456862006	-0.09877478	0.221414888	0.195687422	0.014678797	0.518360711	4.90E-12	0.848915872	3.22E-44	0.792431304	1.15E-34	0.217625541	0.006524913
RASAL1	brown	0.028737958	0.722618129	-0.229614912	0.004052509	-0.044333048	0.583867927	0.07449404	0.356937239	0.616909599	1.26E-17	0.913211289	1.57E-61	0.656357632	1.84E-20	0.329371526	2.85E-05
KCNS2	brown	0.027765083	0.731643184	-0.171817655	0.032539392	-0.116912848	0.147409025	0.013265787	0.869866519	0.535834768	6.74E-13	0.936193211	2.30E-71	0.476250069	3.76E-10	0.241235085	0.002495972
MAP7D2	brown	-0.02771719	0.73208844	-0.142925147	0.076043318	-0.048810191	0.546427074	-0.077411258	0.338366056	0.520566048	3.84E-12	0.816623726	2.37E-38	0.36557399	2.90E-06	0.326141584	3.45E-05
NEFM	brown	-0.026893143	0.739763299	-0.051556408	0.524059511	0.019840233	0.806430421	-0.068256953	0.39872626	0.458271897	2.02E-09	0.824613056	1.09E-39	0.401544826	2.24E-07	0.294436544	0.00020016
ARHGAP44	brown	-0.024726895	0.760059873	-0.111312086	0.167926914	0.018156648	0.822572768	-0.02408824	0.766075793	0.589408141	7.14E-16	0.851124988	1.14E-44	0.488340292	1.15E-10	0.389627945	5.41E-07
CAMK2A	brown	-0.024413047	0.763014452	-0.082487383	0.307545001	-0.059401946	0.462820395	0.026328479	0.745037277	0.461868761	1.46E-09	0.818668162	1.09E-38	0.458161436	2.04E-09	0.242111246	0.002404162
ATP8A2	brown	-0.024150931	0.765484641	-0.093751183	0.245925733	0.025729257	0.75064699	-0.001307836	0.987114221	0.607029857	5.63E-17	0.880395031	1.96E-51	0.486939245	1.32E-10	0.371931468	1.89E-06
KCNV1	brown	0.02386512	0.768180826	-0.140792424	0.080571867	-0.116177309	0.149989876	0.033150072	0.68218239	0.474337516	4.52E-10	0.912043019	4.16E-61	0.357354181	5.00E-06	0.23307961	0.003515652
CHD5	brown	-0.023496506	0.771662241	-0.258517806	0.001162763	-0.007261576	0.92854527	0.039177427	0.628391023	0.681935526	1.54E-22	0.904912908	1.23E-58	0.532977322	9.40E-13	0.434878659	1.56E-08
ADAD2	brown	0.023403764	0.772538869	-0.151503436	0.059861542	-0.096357015	0.232986074	0.000270513	0.997334598	0.454140489	2.93E-09	0.827226148	3.84E-40	0.480866267	2.41E-10	0.155650665	0.053118917
C1QL3	brown	-0.022145715	0.784458366	-0.070543467	0.383078983	-0.077890859	0.335372769	0.100501365	0.213405145	0.493078837	7.13E-11	0.906306885	4.18E-59	0.411407493	1.05E-07	0.287054299	0.000293027
RXFP1	brown	0.020749991	0.797740989	-0.106114327	0.188801649	-0.144150186	0.073536516	0.019622777	0.808510979	0.40133424	2.27E-07	0.83348592	2.94E-41	0.459741417	1.77E-09	0.152741444	0.057778926
HIPK4	brown	-0.019205375	0.812508304	-0.20481754	0.010573761	-0.092051834	0.254628134	-0.002070682	0.97959941	0.503756569	2.36E-11	0.882326891	6.07E-52	0.440841025	9.42E-09	0.282332862	0.000371909
EMX1	brown	0.018595407	0.818358453	-0.213363741	0.007684601	-0.084121928	0.298025075	0.06184062	0.4446233	0.555166497	6.55E-14	0.921269958	1.24E-64	0.468533319	7.84E-10	0.286324947	0.000304102
SULT4A1	brown	-0.017584401	0.828076865	-0.160919261	0.045471423	-0.023457566	0.772030274	0.021064357	0.794744058	0.523622351	2.73E-12	0.920964909	1.65E-64	0.458923145	1.91E-09	0.267744664	0.000756824
WNT10B	brown	0.015521445	0.847986788	-0.23317232	0.003502211	-0.045112688	0.57726372	-0.017484385	0.829039728	0.536779897	6.04E-13	0.914671832	4.53E-62	0.405422245	1.67E-07	0.267680485	0.000759128
RBFOX3	brown	0.015293669	0.850191233	-0.161880721	0.044180101	-0.016036613	0.843005294	-0.059155773	0.464679886	0.576846525	3.98E-15	0.923086705	2.23E-65	0.490399933	9.35E-11	0.320750163	4.72E-05
DLGAP2	brown	0.014891334	0.854087898	-0.182057775	0.02337582	-0.073286838	0.364804837	0.021637684	0.78928615	0.558891936	4.11E-14	0.84720142	7.13E-44	0.405196804	1.70E-07	0.339139985	1.58E-05
RYR2	brown	0.013732849	0.86532737	-0.170305577	0.034122001	-0.04717781	0.559940896	-0.002316962	0.97717365	0.603534938	9.43E-17	0.900866359	2.54E-57	0.550319265	1.19E-13	0.378159393	1.23E-06
GABRA5	brown	-0.011272357	0.889285677	-0.100610237	0.212907113	-0.10095724	0.211325304	0.067156254	0.406392563	0.472749281	5.26E-10	0.890143215	4.30E-54	0.432701228	1.88E-08	0.212862057	0.007832492
GABRB2	brown	-0.010307992	0.898704518	-0.129378014	0.108613623	-0.074289696	0.358261496	0.075442561	0.350830359	0.49545338	5.59E-11	0.8839896	2.18E-52	0.423364118	4.05E-08	0.247244437	0.001925095
GABRD	brown	0.007948654	0.921804889	-0.162557549	0.043289564	0.058242161	0.471616764	-0.066761712	0.4091616	0.588815533	7.76E-16	0.815064748	4.25E-38	0.346071866	1.03E-05	0.348415218	8.89E-06
IQSEC3	brown	0.006537691	0.935652214	-0.124859996	0.121628178	0.072562309	0.36957786	-0.077012727	0.340866254	0.64824528	7.64E-20	0.861312593	7.58E-47	0.495315038	5.67E-11	0.407763916	1.39E-07
CAMK1G	brown	-0.006322162	0.937769244	-0.058286434	0.471279309	-0.037754863	0.640925075	-0.095283035	0.238259944	0.443427314	7.54E-09	0.816874334	2.16E-38	0.321155171	4.61E-05	0.241027822	0.00251815
SOHLH1	brown	0.002871498	0.971712502	-0.224477415	0.004984601	-0.08433622	0.296791604	0.001902715	0.981253928	0.557502621	4.89E-14	0.910682812	1.28E-60	0.482699896	2.01E-10	0.286738897	0.00029777
SLC12A5	brown	-0.0024256	0.976103683	-0.235374387	0.003196268	-0.039431688	0.626161759	0.078627973	0.330805316	0.607410616	5.32E-17	0.920337973	2.94E-64	0.503350046	2.47E-11	0.311459975	7.99E-05
SLC6A7	brown	0.000570444	0.994379362	-0.198959127	0.013070795	-0.075813701	0.348458802	0.06074095	0.452778419	0.579613186	2.75E-15	0.946175049	7.50E-77	0.550173618	1.21E-13	0.298095509	0.000165067
PLP1	green	0.199852377	0.012659508	0.070750549	0.381680497	-0.010044698	0.901278593	0.184613856	0.021469623	0.406921635	1.49E-07	0.452162131	3.50E-09	0.90969222	2.86E-60	0.110930238	0.169399457
FA2H	green	0.185154358	0.021084174	0.029689303	0.7138296	0.090360433	0.263498155	0.21238384	0.00797581	0.510065995	1.21E-11	0.457131123	2.24E-09	0.905308969	9.05E-59	0.231957555	0.00368205
GJB1	green	0.142821204	0.076259154	0.077427906	0.33826187	-0.020564768	0.799508143	0.171089815	0.033293236	0.307686509	9.84E-05	0.420513661	5.10E-08	0.918504011	1.56E-63	0.028019023	0.729283861
ST18	green	0.128626271	0.110700002	0.030190037	0.70921878	0.10008122	0.215334893	0.241409791	0.002477416	0.482278061	2.10E-10	0.401789269	2.20E-07	0.8349742	1.57E-41	0.228238319	0.00428551
SH3GL3	green	0.128262974	0.111719457	0.00158764	0.984357703	0.00295813	0.970859444	0.198944674	0.013077544	0.509281573	1.31E-11	0.653744394	2.93E-20	0.893590297	4.30E-55	0.200250082	0.012480068
ENPP2	green	-0.127400978	0.114167669	0.001094511	0.989215918	-0.127020935	0.11526025	0.266731497	0.000793959	0.26588261	0.000826354	0.368618185	2.37E-06	0.829930345	1.28E-40	0.125111333	0.120873823
CD22	green	-0.105593675	0.190992663	-0.112171304	0.164648298	-0.029184826	0.718485364	0.392158473	4.50E-07	0.433939404	1.69E-08	0.420193074	5.24E-08	0.845364624	1.65E-43	0.275902419	0.000511141
HAPLN2	green	0.10356707	0.199697473	-0.09135525	0.25825592	0.015937309	0.843965046	0.084891646	0.293610317	0.409209801	1.25E-07	0.472888346	5.19E-10	0.861575406	6.63E-47	0.159801077	0.047012702
BCAS1	green	0.103368926	0.200563707	0.023332336	0.773214221	0.043272838	0.592904272	0.25006138	0.001700771	0.454349636	2.88E-09	0.396872421	3.18E-07	0.84203776	7.36E-43	0.209875915	0.008766148
TMEM125	green	0.102758415	0.203249768	0.014479019	0.858084886	-0.111678724	0.166522004	0.264717295	0.000872803	0.276042718	0.000507648	0.437563469	1.25E-08	0.9484649	2.94E-78	-0.003699049	0.963565169
SPOCK3	green	0.097961709	0.225259756	0.015760578	0.845673695	-0.126665777	0.116288632	0.239429327	0.00269528	0.357470635	4.97E-06	0.573258615	6.42E-15	0.923476605	1.53E-65	0.071858831	0.374248795
OPALIN	green	0.096926301	0.230224041	-0.005981141	0.941119794	-0.163633271	0.041905109	0.235581573	0.003168762	0.350622475	7.72E-06	0.619693915	8.21E-18	0.869421872	1.04E-48	0.066237146	0.412860345
DBNDD2	green	0.096657437	0.231525615	-0.111195393	0.168375914	-0.102437208	0.20467335	0.225280518	0.004827278	0.373981575	1.64E-06	0.428509082	2.66E-08	0.875653181	3.17E-50	0.10509312	0.193116515
TMEM151A	green	0.093464276	0.247380316	-0.084596792	0.295296302	0.046464985	0.565891997	0.19549623	0.014777888	0.565704131	1.72E-14	0.61111556	3.05E-17	0.918967332	1.03E-63	0.282517449	0.000368488
FAM19A4	green	0.092034688	0.254717007	-0.016846721	0.835184467	-0.151217652	0.060350955	0.15194625	0.059109655	0.318601104	5.34E-05	0.543149868	2.84E-13	0.874629608	5.70E-50	0.073571809	0.362938017
CLDN11	green	-0.091470233	0.25765466	-0.00040979	0.995962285	-0.098746977	0.221545588	0.352917456	6.67E-06	0.25935712	0.001118923	0.350744004	7.66E-06	0.818298133	1.26E-38	0.05464202	0.499494228
MOBP	green	0.083532846	0.301433293	-0.01607356	0.842648259	-0.085282054	0.291387797	0.270251948	0.000671686	0.377709262	1.27E-06	0.47322351	5.03E-10	0.964009162	6.29E-90	0.128880516	0.109990895
LRP2	green	-0.07560664	0.349780658	-0.154927008	0.054247993	-0.092172898	0.254001234	0.348443064	8.87E-06	0.349068815	8.53E-06	0.344354514	1.15E-05	0.88561168	7.93E-53	0.184196622	0.021771306
LGI3	green	0.072857182	0.367630686	-0.080905757	0.316944405	-0.006175655	0.939208551	0.239306905	0.002709299	0.574172352	5.69E-15	0.630586645	1.46E-18	0.927818644	2.08E-67	0.260044181	0.001084167
PPP1R14A	green	0.065136763	0.420682648	-0.000950824	0.990631583	-0.185620121	0.020756827	0.144290923	0.07325286	0.109880121	0.173498501	0.352028608	7.06E-06	0.800952688	6.60E-36	-0.19455091	0.01527645
PEX5L	green	0.06485041	0.422732286	-0.118390755	0.142325175	-0.004992932	0.95083462	0.174743455	0.029653435	0.619044556	9.08E-18	0.660573571	8.65E-21	0.895960041	8.43E-56	0.37093661	2.02E-06
SLC45A3	green	-0.063586668	0.431846721	-0.088772324	0.272016545	0.060827577	0.452132973	0.237106691	0.002972774	0.4805837	2.47E-10	0.419693897	5.45E-08	0.877631947	1.01E-50	0.332160112	2.42E-05
GREM1	green	-0.056433182	0.485517228	0.046455077	0.565974931	-0.154089756	0.05557897	0.284531357	0.000333008	0.282248663	0.000373479	0.431237182	2.12E-08	0.820895769	4.65E-39	0.081420561	0.313864721
CLCA4	green	0.051075044	0.527946299	-0.075422854	0.350956568	-0.164728195	0.04053424	0.281591464	0.000385948	0.372533367	1.81E-06	0.54247729	3.08E-13	0.913117705	1.70E-61	0.12357115	0.125553887
HHATL	green	0.05038618	0.533533755	-0.155286806	0.053684169	-0.089116389	0.270155372	0.171258789	0.033116919	0.467132268	8.94E-10	0.575751123	4.61E-15	0.904321888	1.92E-58	0.173600381	0.030753897
CAPN3	green	0.049276162	0.542599057	-0.196267366	0.014381764	-0.015471479	0.848470263	0.182089496	0.023351301	0.485353817	1.55E-10	0.487748674	1.22E-10	0.894210997	2.82E-55	0.243252109	0.002289205
SEC14L5	green	0.049080003	0.544208916	-0.179895912	0.025099846	-0.009784937	0.903819131	0.229330919	0.004099623	0.57057782	9.14E-15	0.580302361	2.50E-15	0.929969731	2.23E-68	0.340626968	1.45E-05
MBP	green	0.047798055	0.554787287	-0.025288248	0.754783943	-0.060780083	0.452486786	0.311528119	7.96E-05	0.360995732	3.94E-06	0.454831401	2.76E-09	0.969612481	1.86E-95	0.105494493	0.191412133
CNTN2	green	-0.047507391	0.557199551	-0.169482996	0.03500998	-0.006175064	0.939214361	0.293840348	0.000206496	0.535084088	7.36E-13	0.489804507	9.92E-11	0.856793339	7.36E-46	0.329974681	2.75E-05
MOG	green	0.04580754	0.571407272	0.048341665	0.550289392	-0.101220589	0.21013046	0.303731136	0.000122046	0.294228106	0.000202354	0.436337705	1.38E-08	0.949490521	6.58E-79	0.017758507	0.826401352
ERMN	green	0.038484914	0.634479718	-0.04759696	0.556455662	-0.13279734	0.099509839	0.338958396	1.60E-05	0.350525588	7.77E-06	0.455409594	2.62E-09	0.930325426	1.53E-68	0.112355757	0.163950725
CARNS1	green	-0.035835021	0.658002058	-0.156537411	0.05176196	-0.038362059	0.635562456	0.29385436	0.000206345	0.469400794	7.22E-10	0.489164952	1.06E-10	0.97251596	9.54E-99	0.263187684	0.000937412
TMEM144	green	-0.035426356	0.661660441	-0.102424522	0.204729721	-0.217842787	0.006470211	0.398464694	2.82E-07	0.330387034	2.69E-05	0.461862956	1.46E-09	0.865892253	6.97E-48	0.0525014	0.516471603
MYRF	green	0.034354052	0.671297669	-0.012089702	0.881314808	0.119488177	0.138637224	0.24581236	0.002049163	0.532908952	9.48E-13	0.457782579	2.11E-09	0.884196238	1.92E-52	0.35358167	6.39E-06
MAL	green	0.033323526	0.680610149	0.02345148	0.772087801	-0.162602729	0.043230657	0.191459354	0.017010735	0.251189584	0.00161781	0.455049704	2.70E-09	0.877866067	8.77E-51	-0.033582947	0.678261245
GPR62	green	0.031905831	0.693500279	-0.093666479	0.246354551	-0.104230065	0.19681871	0.316857013	5.90E-05	0.405233137	1.69E-07	0.511939481	9.88E-12	0.954833655	1.56E-82	0.13425016	0.095829074
MAG	green	0.028168663	0.727894757	-0.0181285	0.822843311	-0.078312705	0.33275394	0.294472083	0.000199788	0.324977674	3.70E-05	0.430771715	2.21E-08	0.959685949	3.13E-86	0.087083225	0.281279389
CNDP1	green	-0.024893463	0.758493197	-0.047999209	0.553120843	-0.128081467	0.112231528	0.295166626	0.000192647	0.266775492	0.000792312	0.424190208	3.79E-08	0.925222887	2.81E-66	0.066993308	0.407534832
GJC2	green	0.02435457	0.763565336	-0.154505462	0.054914793	0.037408179	0.643995271	0.166750769	0.038100867	0.462376223	1.39E-09	0.416593729	6.98E-08	0.891638222	1.60E-54	0.303576833	0.000123069
TMEM235	green	0.022594377	0.780201574	-0.12108401	0.133404989	-0.041003616	0.612455292	0.258115994	0.001184303	0.47258926	5.34E-10	0.550699352	1.14E-13	0.954008054	6.03E-82	0.22203032	0.005492666
CNTNAP4	green	-0.02189989	0.786793413	-0.073853451	0.361098826	-0.048470576	0.549225378	0.270830451	0.000653337	0.467869816	8.34E-10	0.518224141	4.98E-12	0.938320735	1.86E-72	0.26141647	0.00101769
NKAIN2	green	0.019483806	0.809841316	-0.080807195	0.317536257	-0.081199901	0.315182369	0.30277108	0.000128544	0.484615068	1.66E-10	0.590108337	6.47E-16	0.933993296	2.82E-70	0.208610084	0.009190771
PCSK6	green	0.016679021	0.836802153	-0.081573085	0.312956045	0.004464507	0.956032494	0.15599204	0.052593078	0.436309834	1.39E-08	0.347442346	9.45E-06	0.819777572	7.15E-39	0.274863165	0.000537711
LDB3	green	0.013269447	0.869830933	-0.094633504	0.241489724	-0.042844031	0.596576996	0.265292002	0.000849604	0.441959633	8.56E-09	0.453638436	3.07E-09	0.909939239	2.34E-60	0.248845447	0.001794506
NKX6-2	green	0.010143067	0.900316774	-0.060804986	0.452301247	-0.143857105	0.074130074	0.296952101	0.000175364	0.229198102	0.004121826	0.378206052	1.22E-06	0.937764213	3.62E-72	-0.011476655	0.887292267
RAB40B	green	0.008552318	0.915887387	-0.200326791	0.012445716	-0.012246521	0.879786823	0.153742886	0.056138224	0.629882896	1.63E-18	0.648212758	7.68E-20	0.861488198	6.93E-47	0.409001055	1.27E-07
SLC5A11	green	-0.005437541	0.946462805	-0.121609293	0.131716265	-0.087882885	0.276868041	0.272945068	0.000590124	0.357377854	5.00E-06	0.41349176	8.92E-08	0.944101162	1.25E-75	0.148666987	0.06486608
ADAP1	green	-0.004183594	0.958796467	-0.143948214	0.073945142	-0.054892133	0.497529895	0.322133725	4.36E-05	0.498001884	4.30E-11	0.655370108	2.20E-20	0.878664075	5.48E-51	0.220107901	0.005923741
KLK6	green	0.004065536	0.959958222	-0.027373446	0.735286767	-0.117999888	0.143656568	0.299490052	0.00015327	0.251099248	0.001624315	0.367549667	2.54E-06	0.927813426	2.09E-67	0.038284415	0.636247149
TF	green	0.002725134	0.973153796	-0.104636711	0.195067984	-0.113489726	0.159710602	0.303697541	0.000122268	0.36948335	2.23E-06	0.4245983	3.67E-08	0.891395082	1.88E-54	0.124618211	0.1223573
VENTX	grey	-0.711995227	2.89E-25	-0.40281044	2.03E-07	-0.346776641	9.85E-06	0.570809209	8.87E-15	-0.096011483	0.234673818	-0.044379943	0.583469702	-0.107784821	0.181895832	0.032015485	0.692500076
CLCF1	grey	-0.706642151	9.37E-25	-0.454694055	2.79E-09	-0.361648709	3.77E-06	0.288946685	0.000266013	-0.21415079	0.007457578	-0.156300947	0.052120973	-0.201171979	0.012072673	0.02600201	0.748091932
LTBP2	grey	-0.704754909	1.41E-24	-0.164721671	0.040542296	-0.226850705	0.004532479	0.428358306	2.69E-08	-0.057800113	0.474993335	-0.081298258	0.3145946	-0.047862906	0.554249761	0.172669969	0.031675077
STMN1	grey	0.686494205	6.26E-23	0.313750671	7.03E-05	0.652291373	3.78E-20	-0.370112474	2.14E-06	0.485682815	1.50E-10	0.313118416	7.28E-05	0.331153327	2.57E-05	0.208957963	0.0090723
MYO1G	grey	-0.676966386	4.06E-22	-0.290280753	0.000248378	-0.289621485	0.000256952	0.68119007	1.79E-22	-0.095492041	0.237227119	-0.077469068	0.338004359	0.022429887	0.78176146	0.069033208	0.393371902
IL4R	grey	-0.669876058	1.56E-21	-0.250727625	0.001651323	-0.211247731	0.008325655	0.706114009	1.05E-24	0.092961488	0.249943753	0.094908276	0.24011972	0.191148878	0.017194009	0.241576763	0.002459798
CCDC167	grey	0.669621298	1.64E-21	0.337604081	1.74E-05	0.436945681	1.31E-08	-0.3627735	3.50E-06	0.134598656	0.094962396	-0.025007453	0.757421619	0.048536829	0.548678933	-0.103670348	0.199247043
C5AR1	grey	-0.664416692	4.30E-21	-0.258512657	0.001163037	-0.342093694	1.32E-05	0.692824803	1.73E-23	-0.211147355	0.008357208	-0.141351766	0.079363705	0.042394838	0.600435294	-0.100264196	0.214492953
PLAUR	grey	-0.662922341	5.65E-21	-0.176606644	0.027931592	-0.253406589	0.001465437	0.567635386	1.34E-14	-0.302645332	0.000129418	-0.173364026	0.030985721	0.007062143	0.930502715	-0.115347599	0.152941946
CTSB	grey	-0.662082757	6.58E-21	-0.125799299	0.118827523	-0.445792765	6.14E-09	0.675047412	5.87E-22	-0.281102379	0.000395476	-0.146803212	0.068336806	0.138036264	0.086742699	-0.149024389	0.064217268
ABCC3	grey	-0.659948114	9.69E-21	-0.307222101	0.000100912	-0.299331874	0.000154568	0.349238945	8.43E-06	-0.104487364	0.195709645	-0.07531349	0.35165748	-0.151785446	0.059381794	0.009985344	0.901859001
PRIM1	grey	0.659710341	1.01E-20	0.369232148	2.27E-06	0.746487584	7.33E-29	-0.276215183	0.000503385	0.317061137	5.83E-05	-0.011303141	0.888985262	-0.042580921	0.598835603	0.237946253	0.002869621
MMP19	grey	-0.644534069	1.44E-19	-0.165137239	0.040031861	-0.254989063	0.001364813	0.41683487	6.85E-08	-0.18191738	0.023484606	-0.143240123	0.075392281	0.010213097	0.899632129	-0.055004878	0.496645758
TNFAIP3	grey	-0.637652846	4.58E-19	-0.294412163	0.000200415	-0.172710114	0.031634852	0.469024175	7.49E-10	0.050904776	0.529324609	-0.007192652	0.929221713	-0.073720328	0.361967428	0.297007344	0.000174853
RRAS	grey	-0.637538373	4.67E-19	-0.36919904	2.27E-06	-0.525338231	2.25E-12	0.284480905	0.000333857	-0.495310525	5.68E-11	-0.217712859	0.006502877	-0.239366794	0.002702433	-0.391685137	4.66E-07
TEX30	grey	0.635624512	6.41E-19	0.368321419	2.41E-06	0.547965642	1.59E-13	-0.357351505	5.00E-06	0.107782166	0.181906662	-0.029068275	0.719562479	0.01961453	0.808589907	-0.001033919	0.989812888
BCL3	grey	-0.634448238	7.78E-19	-0.298837528	0.000158689	-0.182415383	0.023100678	0.285877724	0.000311083	-0.262407205	0.000972042	-0.216657129	0.006773795	-0.262226082	0.000980244	-0.027132116	0.737534918
PCNA	grey	0.63442982	7.80E-19	0.307067186	0.000101772	0.743533632	1.57E-28	-0.343051736	1.24E-05	0.167080869	0.037715639	-0.073288668	0.364792832	-0.143043786	0.075797567	0.09565051	0.236446115
C1RL	grey	-0.63046449	1.49E-18	-0.378575528	1.19E-06	-0.31286515	7.38E-05	0.387955121	6.11E-07	-0.173987194	0.030377679	-0.095888322	0.235277461	-0.223102297	0.005264666	0.046369123	0.566694606
FES	grey	-0.629235068	1.81E-18	-0.406080252	1.58E-07	-0.210048598	0.008709588	0.431497725	2.08E-08	-0.052133041	0.519422655	0.011751144	0.884615077	-0.149219056	0.063866115	0.149380159	0.063576697
F13A1	grey	-0.62841473	2.07E-18	-0.107640439	0.182485278	-0.365246742	2.97E-06	0.556852178	5.31E-14	-0.283210266	0.000355905	-0.148943988	0.06436276	-0.117954702	0.143811092	-0.144174232	0.073487987
STAB1	grey	-0.627139284	2.54E-18	-0.272672853	0.000597933	-0.204648704	0.010639379	0.648091343	7.84E-20	-0.084212259	0.297504715	-0.144060247	0.073718251	-0.005133341	0.949453821	0.089841289	0.266262483
HK3	grey	-0.626641486	2.75E-18	-0.22645296	0.004605586	-0.32131294	4.57E-05	0.739089041	4.83E-28	-0.146208599	0.069475383	-0.031750866	0.694914693	0.141630097	0.078767978	-0.040366716	0.61799295
TIMP1	grey	-0.62657988	2.78E-18	-0.1007911	0.212081599	-0.379852218	1.09E-06	0.261896478	0.000995334	-0.454046286	2.96E-09	-0.152262778	0.058576969	-0.251387015	0.001603677	-0.278317524	0.000454006
HES6	grey	0.621492543	6.20E-18	0.054706113	0.498990469	0.408701	1.30E-07	-0.222763289	0.005335838	0.520353813	3.93E-12	0.263500434	0.000923855	0.2416385	0.002453312	0.243069778	0.002307236
C1R	grey	-0.621139238	6.55E-18	-0.260409916	0.001066072	-0.432326642	1.94E-08	0.428755906	2.61E-08	-0.418760362	5.87E-08	-0.254959894	0.001366609	-0.322358642	4.30E-05	-0.166247309	0.038694784
GLIPR1	grey	-0.618458039	9.94E-18	-0.168918368	0.035630741	-0.375531701	1.47E-06	0.481632969	2.23E-10	-0.244159834	0.002201326	-0.179963895	0.025044015	-0.103269938	0.200997474	-0.126222828	0.117581204
ITGA5	grey	-0.618097521	1.05E-17	-0.160848512	0.045567676	-0.064584907	0.42463785	0.251828546	0.001572477	-0.058921047	0.466456727	-0.141322818	0.079425873	-0.185390957	0.020917335	0.229530016	0.004066542
MXRA8	grey	-0.61736415	1.18E-17	-0.364461386	3.13E-06	-0.117553014	0.145190299	0.204438125	0.010721723	-0.035589945	0.660195019	-0.083997502	0.298742826	-0.204080824	0.010862725	0.163753406	0.041752825
ADAMTSL4	grey	-0.612765151	2.38E-17	-0.490014112	9.72E-11	-0.124269943	0.123413467	0.251044118	0.001628296	0.203810259	0.010970581	0.077556665	0.337456756	-0.040315236	0.618441503	0.374795629	1.55E-06
CHAC2	grey	0.612731423	2.39E-17	0.289686101	0.0002561	0.372898212	1.77E-06	-0.258334011	0.001172571	0.112551389	0.163213285	0.001570893	0.984522675	-0.071510327	0.376576114	-0.04570688	0.572253927
SERPING1	grey	-0.608454388	4.55E-17	-0.372151087	1.86E-06	-0.392239916	4.47E-07	0.390337574	5.14E-07	-0.203368403	0.011148746	-0.100868845	0.21172745	-0.224550809	0.004970035	-0.041415048	0.608889603
CEBPB	grey	-0.607556012	5.20E-17	-0.325482847	3.59E-05	-0.387044802	6.53E-07	0.550760609	1.13E-13	-0.330184034	2.72E-05	-0.168666557	0.035910568	-0.06512132	0.420793038	-0.16571008	0.039337108
COL8A1	grey	-0.607390037	5.33E-17	-0.155529959	0.053305884	-0.223430646	0.005196543	0.284440806	0.000334533	-0.084581399	0.295384499	-0.11618677	0.149956463	-0.074681391	0.355725789	0.11761901	0.144963013
TGFBR2	grey	-0.604927333	7.68E-17	-0.149125101	0.064035401	-0.252028229	0.00155855	0.606915441	5.72E-17	0.03301778	0.683382438	0.002880732	0.971621572	0.053298494	0.510115393	0.269235553	0.000705076
DSE	grey	-0.604671199	7.98E-17	-0.146432562	0.069044737	-0.164353978	0.040998472	0.583856579	1.54E-15	-0.049662512	0.539435204	-0.096474783	0.232412794	-0.074375985	0.357701927	0.178063371	0.026645508
ZC3H12A	grey	-0.60450593	8.18E-17	-0.401470334	2.25E-07	-0.193319523	0.015947833	0.401101325	2.31E-07	-0.0026476	0.97391734	-0.033163987	0.682056203	-0.059078414	0.46526507	0.204105207	0.010853051
DPYD	grey	-0.602517339	1.09E-16	-0.189837151	0.017987377	-0.288825127	0.000267676	0.514601018	7.40E-12	-0.292726213	0.00021884	-0.240403877	0.002585995	-0.208924568	0.009083614	-0.075089421	0.353096282
LILRB2	grey	-0.600973168	1.37E-16	-0.193782658	0.015692365	-0.352133024	7.01E-06	0.781541835	3.65E-33	-0.180317809	0.024755084	-0.069272582	0.391729521	0.000869819	0.991429689	-0.061246067	0.449022143
FPR2	grey	-0.599288551	1.75E-16	-0.154356726	0.055151674	-0.382067914	9.31E-07	0.692493311	1.86E-23	-0.288735912	0.000268903	-0.128848189	0.110080857	-0.005607549	0.944791541	-0.178135262	0.026583371
LILRB3	grey	-0.597928126	2.13E-16	-0.240794652	0.002543313	-0.27297442	0.000589288	0.740600306	3.30E-28	-0.026436972	0.744023024	0.028507574	0.724751935	0.242720612	0.002342125	0.038795738	0.631743842
RAB27A	grey	-0.597918213	2.13E-16	-0.198697274	0.013193558	-0.215283357	0.007141343	0.487315863	1.27E-10	-0.196051623	0.014491643	-0.182395709	0.023115742	-0.116748284	0.147983504	0.082656056	0.306553498
CKS2	grey	0.597397805	2.30E-16	0.437352734	1.27E-08	0.691079033	2.48E-23	-0.408565843	1.31E-07	0.069264354	0.391785903	-0.068575184	0.396525971	-0.012438251	0.87791928	-0.077058869	0.340576181
TCIRG1	grey	-0.5969176	2.46E-16	-0.451357045	3.76E-09	-0.086537866	0.284314826	0.455339863	2.64E-09	0.067592837	0.40334142	-0.01612557	0.842145734	0.004779265	0.952936125	0.288461901	0.000272704
TREML2	grey	-0.59414695	3.66E-16	-0.206456245	0.009955165	-0.277474237	0.000473249	0.564204241	2.09E-14	-0.102551567	0.204165693	-0.038249273	0.636557139	0.016832541	0.835321229	0.030448518	0.70684277
CCDC28B	grey	0.592130817	4.87E-16	0.197524556	0.013755828	0.54323813	2.81E-13	-0.454182254	2.92E-09	0.351895578	7.12E-06	0.046411303	0.566341385	-0.020351132	0.801547654	0.21741267	0.006578911
IL13RA1	grey	-0.592060866	4.92E-16	-0.168086661	0.036562047	-0.344458861	1.14E-05	0.613352568	2.18E-17	-0.082237925	0.309015238	-0.009698749	0.904662292	0.026628569	0.742232939	0.104052229	0.197587915
ANXA2	grey	-0.591879922	5.05E-16	-0.067661872	0.402860202	-0.305845979	0.000108798	0.270025247	0.000679005	-0.461062023	1.57E-09	-0.218349279	0.006344263	-0.247791315	0.001879547	-0.296743061	0.00017731
COL6A2	grey	-0.5900727	6.51E-16	-0.088357475	0.274272144	-0.016121345	0.842186554	0.137099852	0.088923246	-0.115774616	0.151417221	-0.128334233	0.11151892	-0.159373499	0.047613453	0.127448445	0.114031777
B4GALT1	grey	-0.589349031	7.20E-16	-0.101835116	0.207361123	-0.152975332	0.057392247	0.577231409	3.78E-15	-0.103125142	0.201633192	-0.112187523	0.164586871	-0.024763892	0.759711806	0.155090336	0.053991445
C1S	grey	-0.588428854	8.19E-16	-0.156964579	0.051118601	-0.421079378	4.88E-08	0.552888779	8.69E-14	-0.402051069	2.15E-07	-0.221157854	0.005684703	-0.211951395	0.008107407	-0.242031398	0.002412401
COL5A1	grey	-0.587774706	8.97E-16	-0.07661882	0.343348923	0.045969542	0.570045898	0.090016044	0.265329754	-0.002766099	0.97275039	-0.078490106	0.33165655	-0.131285109	0.103458829	0.251661838	0.001584192
GBGT1	grey	-0.586849831	1.02E-15	-0.202643522	0.011446547	-0.308706102	9.30E-05	0.660987213	8.03E-21	-0.085726995	0.288868524	-0.005724849	0.943638561	0.119654379	0.138085107	0.012487355	0.877441096
MAD2L2	grey	0.586559705	1.06E-15	0.273421296	0.000576689	0.598868802	1.86E-16	-0.318057863	5.51E-05	0.152168309	0.058735536	-0.066237275	0.412859431	0.015223192	0.85087355	0.010439505	0.897419181
S100A11	grey	-0.5860196	1.14E-15	-0.088883712	0.271413061	-0.447722843	5.19E-09	0.578971906	2.99E-15	-0.489542547	1.02E-10	-0.179748803	0.025221022	-0.041427161	0.608784759	-0.357704492	4.89E-06
CHI3L1	grey	-0.585826251	1.17E-15	-0.292116998	0.000225877	-0.467573809	8.58E-10	0.376797621	1.35E-06	-0.427219807	2.96E-08	-0.210708756	0.008496326	-0.235444223	0.003186973	-0.260037046	0.001084523
FAS	grey	-0.582564359	1.84E-15	-0.30275701	0.000128641	-0.436124669	1.41E-08	0.419951444	5.34E-08	-0.285693397	0.000314004	-0.057854713	0.474575565	-0.129570583	0.108084159	-0.214655067	0.00731527
HAUS1	grey	0.579684419	2.72E-15	0.498040309	4.29E-11	0.572045323	7.54E-15	-0.333759522	2.20E-05	-0.14745138	0.067113031	-0.234012676	0.003382473	-0.195520241	0.014765411	-0.208165941	0.00934401
FAM20A	grey	-0.578956101	3.00E-15	-0.095536187	0.237009366	-0.117175441	0.146495828	0.501453788	3.01E-11	-0.095079039	0.23927104	-0.030098955	0.710056697	0.024309487	0.763990122	0.036298817	0.653859942
CD163	grey	-0.578737336	3.09E-15	-0.103389283	0.200474589	-0.276899476	0.000486793	0.578073557	3.38E-15	-0.306708375	0.000103791	-0.219043197	0.006175256	-0.086922562	0.282171358	-0.1550384	0.054072914
NME1	grey	0.578088783	3.37E-15	0.423880147	3.89E-08	0.38740322	6.36E-07	-0.462306842	1.40E-09	-0.157180947	0.050795266	-0.143638984	0.074574332	-0.138411677	0.0858806	-0.342785768	1.26E-05
NUDT1	grey	0.57678011	4.02E-15	0.183696848	0.022137473	0.710382044	4.13E-25	-0.407014423	1.48E-07	0.283279313	0.000354673	-0.003409628	0.966414165	-0.054043692	0.504209867	0.176298582	0.028210252
CLDN23	grey	-0.57669755	4.06E-15	-0.157592338	0.050185173	-0.391879841	4.59E-07	0.530982149	1.18E-12	-0.387333978	6.39E-07	-0.211162301	0.008352503	-0.167913387	0.036758634	-0.195966008	0.01453545
MYOF	grey	-0.576301199	4.29E-15	-0.208054311	0.009382878	-0.081170081	0.315360714	0.448723285	4.75E-09	0.093521979	0.247087289	-0.129085086	0.109422919	-0.001804045	0.982225887	0.39293669	4.25E-07
SRPX2	grey	-0.576197388	4.35E-15	-0.008501785	0.916382568	-0.261094486	0.001032943	0.211259818	0.008321862	-0.404399685	1.80E-07	-0.306886894	0.000102782	-0.311778338	7.85E-05	-0.125191147	0.120635034
BACE2	grey	-0.575988896	4.47E-15	-0.221225891	0.005669515	-0.183218369	0.022492994	0.268339732	0.000735764	-0.019239931	0.81217718	-0.108341116	0.179637806	-0.061121836	0.449944353	0.160883172	0.045520501
ODC1	grey	0.575886945	4.53E-15	0.283570827	0.000349515	0.704128705	1.61E-24	-0.404341582	1.81E-07	0.40733101	1.44E-07	0.03689333	0.648565828	0.049058755	0.54438344	0.334614548	2.09E-05
COL6A3	grey	-0.574698144	5.31E-15	0.04967423	0.539339389	-0.072345535	0.371013354	0.257563625	0.001214509	-0.155888157	0.052752638	-0.112067182	0.165043046	-0.083411572	0.30213812	0.058285041	0.471289927
ALDH3B1	grey	-0.574663476	5.33E-15	-0.351276757	7.41E-06	-0.341241488	1.39E-05	0.691265746	2.39E-23	0.008485225	0.916544852	-0.067219784	0.405947726	0.19306235	0.016091248	0.161284579	0.044977108
FN1	grey	-0.573662074	6.09E-15	-0.138896393	0.08477765	0.043826783	0.588174986	0.237069851	0.002977376	0.094915142	0.240085558	-0.037953689	0.639167029	-0.045479328	0.574170065	0.308627677	9.34E-05
IL2RA	grey	-0.572426267	7.17E-15	-0.075001786	0.353660005	-0.326444892	3.39E-05	0.511480275	1.04E-11	-0.383861701	8.20E-07	-0.236457553	0.003054813	-0.177884908	0.026800292	-0.255071843	0.001359727
LRR1	grey	0.572234722	7.35E-15	0.449706651	4.35E-09	0.667373125	2.49E-21	-0.395400317	3.54E-07	-0.011623932	0.885855661	-0.149638243	0.06311529	-0.173471586	0.030880039	-0.063915892	0.429461474
PLTP	grey	-0.571736674	7.85E-15	-0.314693694	6.66E-05	-0.45154152	3.70E-09	0.468086918	8.17E-10	-0.250760904	0.001648888	-0.175032355	0.029380674	-0.13473174	0.094633075	-0.104880752	0.194022763
COL1A1	grey	-0.571636471	7.96E-15	0.008672664	0.914708215	0.002989595	0.970549626	0.244019869	0.002214674	-0.086454243	0.284782195	-0.111924329	0.165585784	-0.0632592	0.434226768	0.141948646	0.078090594
LOX	grey	-0.569693025	1.03E-14	-0.28324833	0.000355226	-0.116154433	0.150070686	0.21487681	0.007253461	-0.137740648	0.087426409	-0.153189154	0.05704061	-0.11863288	0.141505156	0.023982152	0.767076473
H2AFX	grey	0.567155702	1.43E-14	0.050694394	0.531030147	0.726027052	1.16E-26	-0.41691477	6.80E-08	0.393229554	4.16E-07	0.048308283	0.550565088	0.011369019	0.888342417	0.282988583	0.000359887
NUBP2	grey	0.566980134	1.46E-14	0.07471383	0.355516291	0.504693198	2.14E-11	-0.45903483	1.89E-09	0.253872252	0.001435146	0.048800647	0.546505623	-0.00458299	0.954866861	0.043855066	0.587933984
FCGR2B	grey	-0.566876289	1.48E-14	-0.124613505	0.122371524	-0.356023867	5.46E-06	0.545757719	2.08E-13	-0.440477481	9.72E-09	-0.301767813	0.000135678	-0.200173679	0.012514367	-0.304351946	0.000118008
CAVIN1	grey	-0.56661377	1.53E-14	-0.26179275	0.001000126	-0.131291224	0.103442615	0.144255772	0.073323623	-0.106407993	0.187573965	-0.170497809	0.033917255	-0.301690103	0.000136246	0.207850109	0.009454348
MAN1A1	grey	-0.56524032	1.83E-14	-0.043810928	0.588310104	-0.284037883	0.000341396	0.6263705	2.87E-18	-0.098932817	0.220672994	0.060532577	0.454333079	0.216943859	0.006699239	0.022729276	0.778922948
RFC2	grey	0.562902504	2.47E-14	0.259484372	0.00111241	0.662874169	5.70E-21	-0.317862834	5.57E-05	0.05082161	0.529998494	-0.147218585	0.067550487	-0.23689499	0.002999308	0.082141722	0.309583459
TLCD2	grey	-0.562236545	2.69E-14	-0.280885499	0.000399771	-0.121162242	0.133152433	0.157108588	0.050903209	0.089005088	0.270756495	0.016625877	0.837314946	-0.123636363	0.125352932	0.349341237	8.38E-06
SERPINE1	grey	-0.562215118	2.70E-14	-0.192344573	0.016497479	-0.232768606	0.003561081	0.277980897	0.000461599	-0.182167153	0.023291368	-0.125026851	0.12112698	-0.04363342	0.589823855	-0.029742055	0.71334336
ANPEP	grey	-0.56145299	2.97E-14	-0.088167546	0.275309027	0.000424212	0.995820187	0.252981761	0.00149358	-0.09759081	0.22702926	-0.072353611	0.370959812	-0.098425237	0.22306207	0.082395045	0.308088683
RBM47	grey	-0.561254762	3.05E-14	-0.22078129	0.005769424	-0.335885072	1.93E-05	0.677430474	3.71E-22	-0.12026383	0.13607488	-0.14502321	0.071791209	-0.047599388	0.556435505	0.085286318	0.291363586
CCL20	grey	-0.559040496	4.03E-14	-0.190863357	0.017364063	-0.394849997	3.69E-07	0.399625479	2.59E-07	-0.339872	1.51E-05	-0.115039349	0.154049767	-0.137348447	0.088340143	-0.23461263	0.003299261
TNFSF14	grey	-0.55861269	4.26E-14	-0.452958951	3.26E-09	-0.214374949	0.007394019	0.515938729	6.40E-12	0.049188151	0.54332107	0.014665328	0.85627835	0.100756315	0.21224019	0.12935798	0.108668822
CFI	grey	-0.557669381	4.79E-14	-0.092918414	0.250164217	-0.248727521	0.001803843	0.472584874	5.35E-10	-0.224787194	0.004923381	-0.082831247	0.305525895	-0.096898629	0.230357763	-0.058462216	0.469940777
PI3	grey	-0.554799888	6.86E-14	-0.290563131	0.000244788	-0.432371403	1.93E-08	0.374203891	1.61E-06	-0.261610899	0.00100858	-0.093022458	0.249631923	-0.1331482	0.098610855	-0.159166122	0.047907114
H3F3A	grey	0.554513178	7.11E-14	0.312829359	7.40E-05	0.610100023	3.56E-17	-0.378135695	1.23E-06	0.281372235	0.000390193	0.062904677	0.436811889	0.058683188	0.468261093	0.181388976	0.023897955
APOBEC3C	grey	-0.552945895	8.63E-14	-0.145630321	0.070597429	-0.431088289	2.15E-08	0.55067756	1.14E-13	-0.292440082	0.000222119	-0.160009412	0.046722284	-0.120198334	0.136289834	-0.12211012	0.130121486
AHNAK2	grey	-0.552607833	9.00E-14	-0.32480664	3.73E-05	-0.185981121	0.020506135	0.194168644	0.015482184	0.035006815	0.665424524	0.031749048	0.694931286	0.064630213	0.42431233	0.201345112	0.011997479
ASCL1	grey	0.552597423	9.01E-14	0.057949678	0.473849413	0.436937433	1.31E-08	-0.278178917	0.000457119	0.589050021	7.51E-16	0.299174835	0.000155866	0.199513917	0.012813993	0.354824557	5.90E-06
RFC5	grey	0.55172183	1.00E-13	0.037512726	0.643068772	0.761387402	1.34E-30	-0.339208921	1.58E-05	0.512975361	8.83E-12	0.087462767	0.27917978	-0.014662455	0.856306204	0.475479148	4.05E-10
FMC1	grey	0.551488624	1.03E-13	0.190930543	0.017323917	0.2174035	0.006581246	-0.355152384	5.77E-06	-0.079521323	0.325323432	-0.03879984	0.631707763	-0.09215092	0.254114966	-0.337799851	1.72E-05
YBX1	grey	0.551435198	1.04E-13	0.292564792	0.000220685	0.716017723	1.17E-25	-0.423390298	4.04E-08	0.304493312	0.000117107	-0.058068867	0.472938899	-0.048905968	0.545639172	0.294537253	0.000199107
LTBR	grey	-0.547792395	1.62E-13	-0.184708414	0.021401756	-0.183389095	0.022365581	0.474309298	4.53E-10	0.02627503	0.745537112	0.114083919	0.157521853	0.140655638	0.080869561	0.110703387	0.170278807
ADAM8	grey	-0.547433786	1.70E-13	-0.290689753	0.000243193	-0.151296068	0.060216339	0.419854749	5.38E-08	-0.095972679	0.234863886	-0.188687824	0.018708426	0.024533589	0.761879255	0.043684541	0.589387721
KBTBD6	grey	0.547349368	1.71E-13	0.190793585	0.01740584	0.476644837	3.62E-10	-0.450050634	4.22E-09	0.59058127	6.06E-16	0.320572307	4.77E-05	0.160389505	0.046196288	0.457647161	2.14E-09
SLC16A3	grey	-0.546890134	1.81E-13	-0.229273607	0.004109191	-0.068502207	0.397029897	0.445966208	6.05E-09	-0.003305682	0.967437491	-0.066739614	0.409317018	0.107959203	0.181185776	0.123452671	0.125919614
RNASE2	grey	-0.546685125	1.86E-13	-0.140796692	0.080562593	-0.494031104	6.47E-11	0.732650159	2.37E-27	-0.402538349	2.08E-07	-0.14950192	0.063358667	-0.02060778	0.799097687	-0.329556409	2.82E-05
ARPC1B	grey	-0.546352426	1.93E-13	-0.085755709	0.288706449	-0.278275004	0.000454959	0.717107088	9.16E-26	-0.310807414	8.28E-05	-0.112882598	0.161970437	0.021419309	0.79136383	-0.123421672	0.126015438
S100A8	grey	-0.54442826	2.44E-13	-0.081816418	0.311509917	-0.460930235	1.59E-09	0.606426196	6.16E-17	-0.333550955	2.22E-05	-0.002342078	0.976926288	0.12188818	0.130826366	-0.337704802	1.73E-05
SHC1	grey	-0.543733595	2.65E-13	-0.264893996	0.000865609	-0.039165584	0.628494943	0.149165986	0.06396169	-0.087326252	0.279933756	-0.195393883	0.014831171	-0.309666277	8.82E-05	0.283175843	0.000356521
CRYBG1	grey	-0.542962027	2.91E-13	-0.134751121	0.094585192	-0.203872899	0.010945527	0.402819753	2.03E-07	-0.102743121	0.203317391	-0.121228454	0.132938972	-0.172340812	0.03200653	0.109310768	0.175751378
MAFB	grey	-0.542747491	2.98E-13	-0.221693686	0.005566064	-0.341898885	1.34E-05	0.75166687	1.88E-29	-0.118814233	0.140893312	-0.077898587	0.335324676	0.189795897	0.018012835	-0.028149316	0.728074301
TREM1	grey	-0.541701962	3.38E-13	-0.114412651	0.156320659	-0.386436518	6.82E-07	0.469477053	7.17E-10	-0.333980638	2.17E-05	-0.176899944	0.027668472	-0.003741253	0.963149769	-0.267822318	0.000754045
COL6A1	grey	-0.540990358	3.67E-13	-0.157609769	0.050159457	0.065196259	0.420257519	0.063064437	0.435645858	0.018473469	0.819529163	-0.114578927	0.155715707	-0.15957046	0.047335931	0.293465808	0.000210572
LSM7	grey	0.540426358	3.93E-13	0.211248653	0.008325365	0.495292044	5.69E-11	-0.504406783	2.21E-11	0.106058262	0.189036695	-0.024140181	0.765585997	-0.096843726	0.230623239	-0.055888885	0.489742248
FAM20C	grey	-0.539825865	4.22E-13	-0.262604173	0.000963193	-0.08516276	0.292065723	0.202441372	0.011530833	-0.113255768	0.160578621	-0.161894499	0.044161821	-0.201769005	0.01181511	0.163950197	0.041504373
OSMR	grey	-0.539611335	4.33E-13	-0.231894025	0.00369168	-0.174115625	0.030253636	0.255443577	0.001337102	-0.103666211	0.199265074	-0.117741219	0.144542846	-0.162581197	0.043258723	0.122583307	0.128628396
HSD3B7	grey	-0.539589925	4.34E-13	-0.32034483	4.83E-05	-0.413875519	8.65E-08	0.373121954	1.74E-06	-0.332543149	2.36E-05	-0.194599659	0.015250386	-0.167342749	0.037412363	-0.153315045	0.056834411
NPC2	grey	-0.538039107	5.21E-13	-0.08541283	0.290645824	-0.540587764	3.85E-13	0.705862041	1.11E-24	-0.485355753	1.55E-10	-0.165231329	0.039917045	0.049427373	0.541359685	-0.433257397	1.79E-08
S100A9	grey	-0.538027707	5.22E-13	-0.059423359	0.462658846	-0.425498179	3.41E-08	0.618969432	9.18E-18	-0.380187125	1.06E-06	-0.042170504	0.602366362	0.107476456	0.183156449	-0.381703099	9.56E-07
DSCC1	grey	0.537560506	5.51E-13	0.371443798	1.95E-06	0.749477779	3.36E-29	-0.530572518	1.24E-12	0.271371141	0.000636607	-0.080741368	0.317931942	-0.223029395	0.005279899	0.314406671	6.77E-05
SAT1	grey	-0.534716186	7.68E-13	-0.147922932	0.066233987	-0.405487879	1.66E-07	0.581750824	2.05E-15	-0.377190374	1.31E-06	-0.178167737	0.026555344	-0.001337259	0.986824352	-0.324131927	3.88E-05
C20orf196	grey	0.534639526	7.75E-13	0.271170097	0.000642781	0.142649515	0.076616751	-0.292485326	0.000221598	0.009994497	0.901769496	0.050232294	0.53478597	0.084658507	0.294942883	-0.274750103	0.000540678
CENPX	grey	0.534074987	8.28E-13	0.127180719	0.114799901	0.361069561	3.92E-06	-0.352917736	6.67E-06	-0.031491661	0.697282881	8.85E-05	0.999128076	-0.078132926	0.333868412	-0.26021075	0.001075891
ZNF627	grey	0.533831071	8.52E-13	0.327984088	3.10E-05	0.44741208	5.33E-09	-0.487016708	1.31E-10	0.095634043	0.236527191	-0.038585573	0.633593171	-0.129067233	0.109472395	-0.040869157	0.613622561
TRAF4	grey	0.533370747	8.98E-13	0.283493997	0.000350868	0.62724345	2.50E-18	-0.509621097	1.27E-11	0.310223603	8.55E-05	0.068966575	0.393829816	0.036506048	0.652012583	0.17463644	0.029755018
ADGRE2	grey	-0.533368103	8.99E-13	-0.156719907	0.051486285	-0.077712582	0.336483456	0.735562271	1.16E-27	0.081610513	0.312733323	-0.021305886	0.792443542	0.110891466	0.169549513	0.268123935	0.000743338
CEBPD	grey	-0.531368688	1.13E-12	-0.340224694	1.48E-05	-0.185204146	0.021048971	0.29028053	0.000248381	-0.250367033	0.001677921	-0.214217243	0.007438686	-0.219387677	0.006092857	-0.078803019	0.329726538
SNRPB	grey	0.530598924	1.24E-12	0.366487734	2.73E-06	0.561279546	3.04E-14	-0.519617209	4.27E-12	-0.133520702	0.097663456	-0.187697367	0.019349758	-0.227027585	0.004500303	-0.175518451	0.028926555
CLDN7	grey	-0.529514884	1.40E-12	-0.30907659	9.11E-05	-0.219077514	0.006167003	0.410860781	1.10E-07	-0.049989873	0.536761597	0.031126572	0.700623422	0.00573839	0.943505468	-0.024305292	0.764029644
MAP2	grey	0.52951347	1.40E-12	0.12980537	0.107441353	0.458151781	2.04E-09	-0.279880642	0.000420237	0.664346815	4.35E-21	0.373543915	1.69E-06	0.19937065	0.012879882	0.456423094	2.39E-09
GALNT5	grey	-0.527619844	1.74E-12	-0.112021599	0.165216084	-0.207408192	0.009610665	0.331732285	2.48E-05	-0.21269141	0.007883369	-0.228576727	0.004227142	-0.179417105	0.02549609	0.012076803	0.881440519
FBLN5	grey	-0.526264764	2.03E-12	-0.295846521	0.000185887	-0.242679975	0.002346217	0.19662288	0.014202285	-0.000782752	0.992287525	-0.003630223	0.964242641	-0.075477374	0.350607476	0.094899452	0.240163631
DDX39A	grey	0.524573199	2.45E-12	0.203246693	0.011198267	0.725969032	1.18E-26	-0.527539054	1.75E-12	0.179166386	0.025705705	-0.059006735	0.465807644	-0.102074365	0.206290082	0.15119577	0.060388562
RNF144B	grey	-0.524064409	2.60E-12	-0.192850148	0.016210429	-0.269660401	0.000690938	0.650628178	5.05E-20	-0.047322372	0.558737683	-0.027465515	0.734429669	0.045363181	0.575149256	0.079996688	0.322430435
PQLC3	grey	-0.524034677	2.61E-12	-0.01911534	0.813371176	-0.427613244	2.86E-08	0.428051428	2.76E-08	-0.418473081	6.01E-08	-0.145929889	0.070014347	-0.155492977	0.053363277	-0.280549617	0.000406507
GMNN	grey	0.52393135	2.64E-12	0.242339007	0.002380803	0.477252888	3.42E-10	-0.331288524	2.55E-05	0.093497828	0.247209907	-0.062139081	0.442424324	-0.153882074	0.055913257	-0.029900118	0.711887116
DPF1	grey	0.523657099	2.72E-12	0.019995693	0.804943855	0.587731394	9.02E-16	-0.254979848	0.00136538	0.706950066	8.76E-25	0.383317874	8.52E-07	0.294687953	0.000197542	0.467147849	8.92E-10
RUNX1	grey	-0.523551497	2.75E-12	-0.126074632	0.118016139	-0.03602019	0.656347075	0.303985199	0.000120378	-0.08339919	0.302210142	-0.136365227	0.090664337	-0.256700392	0.001263129	0.213184472	0.007737161
SH2D2A	grey	-0.523086119	2.90E-12	-0.05968766	0.460667396	-0.079625785	0.324686265	0.290970135	0.000239697	-0.196812624	0.014107297	-0.114429178	0.156260452	-0.124299945	0.123322205	-0.028439038	0.72538712
EMILIN1	grey	-0.521486816	3.47E-12	-0.310362525	8.49E-05	0.01464203	0.856504224	0.113347455	0.16023803	-0.042133757	0.602682943	-0.194433556	0.015339354	-0.32446206	3.81E-05	0.270795303	0.000654439
LSP1	grey	-0.52083981	3.72E-12	-0.161899702	0.04415492	-0.178364868	0.02638575	0.546015049	2.01E-13	-0.077910468	0.335250743	-0.009033709	0.911171772	0.177919973	0.026769819	-0.005351285	0.947310836
CEACAM4	grey	-0.520818592	3.73E-12	-0.129455027	0.108401635	-0.381707791	9.55E-07	0.58862879	7.96E-16	-0.283565338	0.000349612	-0.060422092	0.455158606	0.020397934	0.801100732	-0.281332578	0.000390965
TNFRSF10C	grey	-0.520244569	3.98E-12	-0.223304785	0.005222562	-0.304184965	0.000119082	0.513441223	8.40E-12	-0.042458976	0.599883707	-0.045873689	0.570851208	-0.023918997	0.767672368	0.050757481	0.530518416
PXMP2	grey	0.520043331	4.07E-12	0.127297498	0.114464361	0.450498519	4.06E-09	-0.314538099	6.72E-05	0.18368968	0.022142763	0.022255474	0.783416404	-0.090508755	0.262711988	0.049373353	0.541802294
PSTPIP1	grey	-0.520040258	4.07E-12	-0.35017964	7.94E-06	-0.426608022	3.11E-08	0.621557207	6.14E-18	-0.099958016	0.21590313	-0.057685746	0.475869051	0.050628461	0.531565218	-0.030395971	0.707325565
TNFRSF1A	grey	-0.519867326	4.15E-12	-0.288828035	0.000267636	-0.329206612	2.88E-05	0.284811935	0.000328324	-0.330649045	2.65E-05	-0.277875833	0.000463993	-0.373131725	1.74E-06	-0.072271067	0.37150727
SPSB4	grey	0.519744786	4.21E-12	0.167182872	0.037597267	0.613693116	2.07E-17	-0.310850185	8.26E-05	0.49629335	5.13E-11	0.111981203	0.165369543	0.065526767	0.417900412	0.379784356	1.09E-06
COL1A2	grey	-0.519112494	4.51E-12	0.0042881	0.957768153	0.088999128	0.270788706	0.186995114	0.01981592	-0.060181228	0.456961207	-0.11743561	0.145595296	-0.160751289	0.045700224	0.189396831	0.018260719
TCIM	grey	-0.518469383	4.84E-12	-0.119086692	0.139977891	-0.244413994	0.002177275	0.192204022	0.016578061	-0.168817552	0.035742552	-0.119370313	0.139029783	-0.22882266	0.004185174	-0.056057453	0.488431673
GPR84	grey	-0.518244572	4.96E-12	-0.252913566	0.001498143	-0.298293872	0.000163339	0.722757746	2.50E-26	-0.14702665	0.067912908	-0.082269262	0.308830294	0.051614906	0.523588158	0.001606218	0.98417468
MS4A4E	grey	-0.518122442	5.03E-12	-0.332356587	2.39E-05	-0.156523372	0.051783217	0.5523036	9.34E-14	0.078661137	0.330600754	0.041155875	0.611134671	0.070710459	0.381950996	0.152104385	0.058843035
GGH	grey	0.517858729	5.18E-12	0.460048989	1.72E-09	0.617415935	1.17E-17	-0.389038858	5.65E-07	0.003219644	0.968284559	-0.073152691	0.36568568	-0.168361845	0.036251661	-0.13074272	0.104904889
SOD2	grey	-0.517349035	5.48E-12	-0.383523872	8.40E-07	-0.317482823	5.69E-05	0.460500413	1.65E-09	-0.093301248	0.2482095	-0.037795694	0.640563879	-0.096605804	0.231776163	0.001246998	0.987713595
GPX8	grey	-0.516234303	6.19E-12	-0.10801169	0.180972459	-0.196927111	0.014050253	0.095243917	0.2384536	-0.375432865	1.48E-06	-0.181915814	0.023485822	-0.325248874	3.64E-05	-0.13395863	0.096558887
COL3A1	grey	-0.516095931	6.29E-12	0.099517545	0.217943387	-0.00871583	0.914285316	0.159712508	0.047136621	-0.177573041	0.027072627	-0.151574266	0.059740751	-0.164177015	0.04121955	0.05023001	0.534804571
CCR2	grey	-0.516066949	6.31E-12	-0.057985692	0.473574198	-0.334131936	2.15E-05	0.644636981	1.42E-19	-0.341506346	1.37E-05	-0.172642882	0.031702242	-0.145398032	0.071052267	-0.227778249	0.004366021
SLC16A5	grey	-0.516056274	6.31E-12	-0.239124611	0.002730298	-0.124422662	0.122949461	0.448408757	4.88E-09	0.142518178	0.076891213	0.088439329	0.273826091	0.207814129	0.00946699	0.265479034	0.000842177
WWTR1	grey	-0.516020788	6.34E-12	-0.114760159	0.155058348	-0.193155672	0.016039077	0.232195761	0.003646143	-0.148448384	0.065265556	-0.128050069	0.112320296	-0.294491364	0.000199586	0.078187668	0.333528804
KRT80	grey	-0.515878746	6.44E-12	-0.167238257	0.037533125	-0.242975381	0.002316621	0.217701084	0.006505845	-0.188222693	0.019007273	-0.090046412	0.265167897	-0.158789096	0.048444869	-0.022141336	0.784499945
NOD2	grey	-0.515837764	6.47E-12	-0.215464419	0.007091908	-0.231595156	0.003737289	0.724639841	1.61E-26	-0.02471434	0.760178	-0.030988047	0.701892425	0.056116017	0.487976795	0.08571036	0.288962449
CSTA	grey	-0.515731206	6.54E-12	-0.048831583	0.546251052	-0.49724968	4.65E-11	0.743308853	1.66E-28	-0.524738535	2.41E-12	-0.193011217	0.016119897	-0.050406262	0.53337045	-0.486196917	1.42E-10
SPOCD1	grey	-0.514271185	7.67E-12	-0.276029065	0.000507987	-0.400956015	2.34E-07	0.313605576	7.08E-05	-0.2178854	0.00645953	-0.161680654	0.044446253	-0.100624807	0.212840529	-0.076660343	0.34308668
UBE2S	grey	0.514198354	7.73E-12	0.25935624	0.001118968	0.711226082	3.43E-25	-0.421760343	4.62E-08	0.179953882	0.025052231	-0.021679123	0.78889205	-0.056808443	0.482615737	0.078944514	0.328856188
MYL9	grey	-0.513866327	8.02E-12	-0.101274665	0.209885709	-0.162197973	0.043760788	0.123100699	0.127010945	-0.133080279	0.09878438	-0.023272866	0.773776652	-0.008264195	0.918711194	-0.038635954	0.633149637
CLEC2B	grey	-0.513619927	8.24E-12	-0.088853285	0.271577818	-0.406595745	1.52E-07	0.485461031	1.53E-10	-0.380251588	1.06E-06	-0.173663147	0.030692582	-0.118380675	0.142359393	-0.272189562	0.000612031
MAPK13	grey	-0.51133687	1.05E-11	-0.233255995	0.00349012	-0.187003588	0.019810238	0.486819012	1.34E-10	-0.028896222	0.721153536	0.048999104	0.544873536	0.101844454	0.207319245	0.099516296	0.217949193
YAE1D1	grey	0.511217354	1.07E-11	0.33295861	2.30E-05	0.31412734	6.88E-05	-0.347420198	9.46E-06	-0.000380367	0.996252192	-0.024752368	0.75982022	-0.107887068	0.181479251	-0.160106528	0.046587416
PTX3	grey	-0.510795235	1.12E-11	-0.198162866	0.01344724	-0.281369612	0.000390244	0.226118928	0.004667798	-0.295573976	0.00018857	-0.097924349	0.225437549	-0.236743686	0.003018403	-0.149522772	0.06332139
ING3	grey	0.510783304	1.12E-11	0.213281577	0.007708651	0.528075512	1.65E-12	-0.17520667	0.029217132	0.438351664	1.17E-08	0.158611249	0.048700272	0.085411187	0.290655144	0.325964202	3.49E-05
FANCG	grey	0.510754084	1.12E-11	0.165461603	0.039637211	0.772204739	6.06E-32	-0.36319108	3.41E-06	0.442649795	8.07E-09	0.10669282	0.18638882	0.069412595	0.390770779	0.377498937	1.28E-06
RIN3	grey	-0.510537788	1.15E-11	-0.277534579	0.000471848	-0.180434321	0.024660593	0.564834628	1.93E-14	0.117783159	0.144398868	-0.044738054	0.580432835	0.144292064	0.073250564	0.273649562	0.000570349
SHD	grey	0.510186627	1.19E-11	0.096329772	0.233118834	0.498990807	3.89E-11	-0.177282443	0.027328514	0.63601916	6.01E-19	0.295405077	0.00019025	0.360894507	3.97E-06	0.377189364	1.31E-06
GSX1	grey	0.509992697	1.22E-11	0.260012011	0.001085772	0.499880356	3.54E-11	-0.329297476	2.87E-05	0.398515903	2.81E-07	0.250701282	0.001653253	0.109937053	0.173274409	0.183328028	0.022411084
PLAU	grey	-0.50791392	1.52E-11	0.008622703	0.915197719	-0.126828445	0.115816735	0.285707149	0.000313785	-0.284879088	0.000327212	-0.219681774	0.006023287	-0.215314487	0.007132822	-0.119249738	0.139432249
CASP4	grey	-0.507587822	1.58E-11	-0.082588494	0.306950394	-0.355961945	5.48E-06	0.53402827	8.32E-13	-0.401739412	2.21E-07	-0.207584201	0.009548135	-0.255886632	0.001310585	-0.252098127	0.001553701
IRAK3	grey	-0.507076823	1.66E-11	-0.163546175	0.042015804	-0.241031422	0.002517763	0.481356439	2.29E-10	0.054938924	0.49716286	0.067382847	0.404807279	0.104767088	0.194509074	0.18442313	0.021607079
JAML	grey	-0.507042506	1.67E-11	-0.070854489	0.380979729	-0.245430025	0.002083492	0.570198091	9.61E-15	-0.153930637	0.055834943	-0.057948264	0.473860226	0.012970123	0.872742141	-0.08473852	0.294485095
FAM222A	grey	0.506760646	1.72E-11	0.096928638	0.230212749	0.469793658	6.96E-10	-0.21321379	0.007728543	0.698941996	4.86E-24	0.349612779	8.24E-06	0.516410672	6.07E-12	0.495948243	5.32E-11
TOR4A	grey	-0.506151741	1.84E-11	-0.34041065	1.46E-05	-0.099447581	0.218268719	0.458939289	1.90E-09	0.097766564	0.226189546	0.004421812	0.956452551	0.042696618	0.597841954	0.291763369	0.000230057
TUBA1A	grey	0.506137636	1.84E-11	0.166540428	0.03834806	0.3377824	1.72E-05	-0.254209185	0.001413587	0.227894681	0.004345518	0.117606603	0.145005721	0.148108367	0.065890893	-0.068997409	0.393617879
DRAM1	grey	-0.505757181	1.91E-11	-0.232038681	0.003669786	-0.302087141	0.000133368	0.405570596	1.65E-07	-0.236570962	0.003040335	-0.148773633	0.064671921	-0.306841802	0.000103036	-0.071369643	0.377518111
NRP1	grey	-0.505148707	2.04E-11	-0.105315045	0.192172777	0.012862973	0.873784695	0.273681587	0.000569465	-0.082249641	0.308946086	-0.164050547	0.041378157	-0.205367544	0.010362467	0.191590001	0.016934123
LOXL1	grey	-0.504122899	2.27E-11	-0.131966374	0.101664793	-0.011829993	0.88384628	0.110684735	0.170351255	-0.074529326	0.356708872	-0.061600815	0.446394581	-0.162138903	0.043838608	0.086330354	0.285475566
CD300LB	grey	-0.50387305	2.33E-11	-0.067415653	0.404578061	-0.220045031	0.005938335	0.624152291	4.08E-18	-0.164225261	0.041159178	-0.103501452	0.19998404	-0.029764698	0.713134686	-0.087408412	0.279479818
NR2C2AP	grey	0.503630668	2.39E-11	0.209799509	0.008791277	0.504470333	2.19E-11	-0.550493113	1.17E-13	0.098859222	0.221018262	-0.054216014	0.502849359	-0.212539035	0.007929046	-0.008201359	0.919327174
KANSL2	grey	0.50343614	2.44E-11	0.280698686	0.000403505	0.350686454	7.69E-06	-0.442695478	8.03E-09	-0.051176086	0.527129229	-0.080350016	0.320290933	-0.173862638	0.030498394	-0.178881913	0.025945327
TRIM38	grey	-0.502806001	2.61E-11	-0.115175665	0.153559118	-0.298537284	0.000161241	0.520380024	3.92E-12	-0.13561681	0.092465926	-0.112855057	0.162073515	-0.064978416	0.42181534	0.092199973	0.253861179
CD44	grey	-0.502773371	2.62E-11	-0.26930138	0.000702868	-0.271169777	0.000642791	0.399370773	2.64E-07	-0.174024354	0.030341744	-0.192869497	0.01619953	-0.14393206	0.073977903	-0.014738655	0.855567546
RPL32	grey	0.502159224	2.79E-11	0.370154924	2.13E-06	0.229829355	0.004017256	-0.490345893	9.40E-11	-0.136777006	0.08968509	-0.054166799	0.503237721	-0.02677572	0.74085905	-0.283745625	0.000346456
COL8A2	grey	-0.502013376	2.84E-11	-0.203726031	0.011004349	-0.326841234	3.31E-05	0.419889325	5.36E-08	-0.212362658	0.007982211	-0.163843377	0.04163908	-0.128186841	0.111934022	0.023672327	0.77000111
ENG	grey	-0.501489076	3.00E-11	-0.215985156	0.006951421	-0.011738378	0.88473956	0.332501243	2.37E-05	0.197092987	0.013967961	0.024844996	0.758948966	-0.011470097	0.88735624	0.407318191	1.44E-07
ZNF530	grey	0.501427997	3.02E-11	0.188808228	0.018631732	0.54719718	1.74E-13	-0.439199361	1.08E-08	0.180281815	0.024784338	0.055240495	0.49480074	-0.087894535	0.276804123	0.031558467	0.696672238
DAB2	grey	-0.500697476	3.26E-11	-0.122206455	0.129816438	-0.16736481	0.037386908	0.692783164	1.75E-23	0.108644656	0.178414457	0.00997678	0.901942756	0.252101031	0.0015535	0.262079619	0.000986923
SUSD2	grey	-0.500023724	3.49E-11	-0.292720373	0.000218907	-0.060454685	0.454914989	0.207858158	0.009451521	0.182937508	0.022703961	0.057005203	0.481098143	0.11020568	0.172219935	0.275619522	0.000518251
SLC39A8	grey	-0.49834705	4.15E-11	-0.266462719	0.000804087	-0.218216297	0.006377118	0.4406634	9.57E-09	-0.051320207	0.525964908	-0.077449551	0.338126443	-0.090658784	0.261918406	0.077520035	0.337685672
CD93	grey	-0.498158542	4.24E-11	-0.125119111	0.120850539	0.025246271	0.755178074	0.36352028	3.33E-06	0.142192832	0.077574527	-0.007575645	0.925463527	-0.132080676	0.101366209	0.332590743	2.36E-05
ELK3	grey	-0.497844392	4.38E-11	-0.128022827	0.112397356	-0.141064076	0.079983273	0.184812316	0.021327395	-0.147580625	0.066871159	-0.204663945	0.010633441	-0.406486951	1.54E-07	0.183803627	0.022058798
RNASE3	grey	-0.497069723	4.74E-11	-0.122218728	0.129777612	-0.503326821	2.47E-11	0.67041051	1.41E-21	-0.341755297	1.35E-05	-0.056639148	0.483923558	0.047354337	0.558471799	-0.313967029	6.94E-05
TGFBI	grey	-0.496586777	4.98E-11	-0.015921607	0.844116823	-0.051774213	0.52230562	0.332121726	2.42E-05	-0.289051289	0.000264589	-0.238760782	0.002772648	-0.206336631	0.009999213	-0.092481959	0.252405666
RMI1	grey	0.496058735	5.26E-11	0.254880416	0.001371515	0.721488026	3.35E-26	-0.194190691	0.015470253	0.449194297	4.56E-09	0.074662932	0.355845032	0.038502904	0.634321232	0.361221349	3.88E-06
TNFAIP8	grey	-0.495649397	5.48E-11	-0.043314911	0.59254447	-0.219209054	0.00613546	0.606890657	5.75E-17	-0.285600819	0.00031548	-0.17528689	0.029142131	-0.126963303	0.115426645	-0.112030165	0.165183556
BCAN	grey	0.494973727	5.88E-11	0.00028088	0.997232446	0.417310067	6.59E-08	-0.262943479	0.000948123	0.589386181	7.16E-16	0.234281057	0.003345018	0.139453169	0.083524763	0.410591346	1.12E-07
LCTL	grey	-0.493861274	6.58E-11	-0.2083547	0.00927861	-0.315514158	6.36E-05	0.311645547	7.90E-05	-0.113258298	0.160569215	-0.078855338	0.329404548	-0.083327235	0.30262891	0.013790621	0.864766212
ST8SIA4	grey	-0.493129568	7.09E-11	-0.064522008	0.425090015	-0.299721951	0.000151387	0.565367986	1.80E-14	-0.210959647	0.008416498	-0.129582761	0.108050742	-0.019677744	0.807984944	-0.07042763	0.383862617
BTBD17	grey	0.492612678	7.47E-11	-0.030504336	0.706330046	0.375404013	1.49E-06	-0.356039746	5.45E-06	0.562655695	2.55E-14	0.330890313	2.61E-05	0.217764036	0.006489993	0.298987996	0.000157424
ZNF300	grey	0.492239731	7.76E-11	0.236297023	0.003075414	0.745355636	9.83E-29	-0.384951589	7.58E-07	0.526166363	2.05E-12	0.144095188	0.073647604	0.062512911	0.439678761	0.427053883	3.00E-08
CLEC5A	grey	-0.491897941	8.03E-11	-0.187973134	0.019169312	-0.236597954	0.003036898	0.343658334	1.20E-05	-0.197059997	0.013984294	-0.133616248	0.097421615	-0.187929212	0.019197955	-0.067322293	0.405230566
LUM	grey	-0.491741613	8.16E-11	0.181334373	0.023941022	-0.138161645	0.086454007	0.265932409	0.00082442	-0.365223987	2.97E-06	-0.165602049	0.039467349	-0.151687729	0.059547669	-0.220655016	0.005798085
ABCA13	grey	-0.490514812	9.24E-11	-0.342240648	1.31E-05	-0.234460793	0.003320144	0.284753264	0.000329299	-0.039541013	0.625204272	-0.106332467	0.187889147	-0.151627869	0.059649469	0.113234436	0.160657941
CKS1B	grey	0.490252056	9.49E-11	0.411659397	1.03E-07	0.593158667	4.21E-16	-0.437407252	1.26E-08	-0.127829911	0.112944254	-0.210800414	0.008467085	-0.219978145	0.005953896	-0.153631191	0.056319293
PRSS23	grey	-0.490217827	9.52E-11	-0.058507318	0.469597676	-0.212749576	0.007865995	0.192124721	0.016623678	-0.134307219	0.095686745	-0.170449031	0.03396911	0.025426646	0.753484925	-0.028410652	0.725650256
SHF	grey	0.490189137	9.55E-11	0.085053622	0.292686854	0.409835972	1.19E-07	-0.431879158	2.01E-08	0.482837511	1.98E-10	0.270686233	0.000657868	0.11887156	0.140700324	0.357993522	4.80E-06
RETN	grey	-0.489216465	1.05E-10	-0.170171904	0.034264991	-0.281615651	0.000385483	0.504090284	2.28E-11	-0.286418919	0.000302654	-0.124411023	0.122984777	-0.05450266	0.500590501	-0.197765104	0.013638817
TSLP	grey	-0.489039481	1.07E-10	-0.219673214	0.006025301	-0.314807474	6.62E-05	0.217771642	0.00648808	-0.235246223	0.003213391	-0.039761699	0.623273379	-0.040690139	0.615178167	-0.167120294	0.03766985
HDHD5	grey	0.488791984	1.10E-10	0.22066771	0.005795198	0.510209451	1.19E-11	-0.48092242	2.39E-10	0.234625955	0.003297434	-0.028828629	0.721778929	-0.030519739	0.706188581	0.130000731	0.106908778
FCGBP	grey	-0.488736187	1.10E-10	-0.306950814	0.000102423	-0.25481354	0.001375654	0.545620844	2.11E-13	-0.108474856	0.179098038	-0.126954201	0.115452941	-0.112122133	0.16483463	0.062086252	0.442813105
LOXL2	grey	-0.48832958	1.15E-10	-0.000145368	0.998567665	0.053704392	0.506894302	0.000539674	0.994682538	-0.081920647	0.310891819	-0.200309087	0.012453637	-0.150900063	0.060898679	0.180376658	0.024707319
LRRC20	grey	0.488307836	1.15E-10	0.024217528	0.764856799	0.538693219	4.82E-13	-0.279517161	0.000427876	0.650799081	4.90E-20	0.271513241	0.000632275	0.232305459	0.003629714	0.539911101	4.18E-13
TMEM218	grey	0.486643362	1.36E-10	0.106830931	0.185816123	0.257046491	0.001243426	-0.221229323	0.00566875	0.116441132	0.149060278	0.001825572	0.982013827	-0.063910667	0.429499269	-0.095585931	0.236764173
LAPTM4B	grey	0.486299819	1.41E-10	0.282061275	0.000376996	0.593568421	3.97E-16	-0.421058077	4.88E-08	0.429962707	2.36E-08	0.023276071	0.773746335	0.044274906	0.584361828	0.392010841	4.55E-07
EXOSC8	grey	0.486082693	1.44E-10	0.230720703	0.00387366	0.525921619	2.11E-12	-0.451147898	3.83E-09	0.280931481	0.000398857	0.109207388	0.176162752	0.03883237	0.631421732	0.167520272	0.037207949
PTPN22	grey	-0.485996248	1.45E-10	-0.057050898	0.480746067	-0.2471316	0.001934617	0.731458743	3.16E-27	-0.257045729	0.001243469	-0.194349613	0.015384488	-0.012076541	0.881443063	-0.115867073	0.151088605
ZNF3	grey	0.485607714	1.51E-10	0.0417644	0.605869133	0.641854822	2.27E-19	-0.341261114	1.39E-05	0.515076956	7.03E-12	0.076936263	0.341347287	0.021900621	0.786786466	0.511631093	1.02E-11
SAAL1	grey	0.48544877	1.53E-10	0.157955153	0.049652178	0.668948087	1.86E-21	-0.351002126	7.54E-06	0.418916713	5.80E-08	0.035053172	0.665008207	-0.051585769	0.523822902	0.374185603	1.62E-06
FAM114A1	grey	-0.485441183	1.53E-10	-0.191869273	0.016771362	0.007855937	0.922714146	0.155924754	0.052696381	-0.021227279	0.793192069	-0.199315392	0.012905374	-0.198824706	0.013133689	0.223124901	0.005259951
RNF135	grey	-0.48521887	1.57E-10	-0.27260143	0.000599997	-0.097441008	0.227746723	0.441210762	9.13E-09	0.066361768	0.411979855	0.01271931	0.875182847	0.012425482	0.878043637	0.214200391	0.007443473
ZNF85	grey	0.484782428	1.64E-10	0.309905563	8.70E-05	0.672640075	9.28E-22	-0.471806563	5.76E-10	0.376375197	1.39E-06	0.023786534	0.768922651	-0.001463566	0.98558001	0.309515899	8.89E-05
CIITA	grey	-0.484311373	1.72E-10	-0.37071401	2.05E-06	-0.191148334	0.017194332	0.68479939	8.77E-23	0.146494432	0.068926153	0.006637255	0.934674408	0.007404216	0.927145506	0.304055095	0.000119923
CDCP1	grey	-0.484229286	1.73E-10	-0.162107732	0.04387972	-0.078410686	0.332147551	0.597961795	2.12E-16	-0.005347629	0.94734678	-0.068379582	0.397877527	0.084550438	0.295561945	0.140995352	0.08013185
FSD1	grey	0.484036351	1.76E-10	0.015903275	0.844294035	0.49678909	4.88E-11	-0.327950217	3.10E-05	0.596581974	2.59E-16	0.323194536	4.10E-05	0.254004039	0.001426678	0.392594294	4.36E-07
WDCP	grey	0.48274998	2.00E-10	0.124051619	0.124079146	0.723076256	2.32E-26	-0.376119014	1.41E-06	0.58190561	2.01E-15	0.08264596	0.306612782	-0.074236155	0.358608982	0.634109644	8.22E-19
MEX3A	grey	0.482321557	2.09E-10	0.157737471	0.049971398	0.752669598	1.44E-29	-0.445899018	6.08E-09	0.605065155	7.53E-17	0.102929082	0.202496288	0.081141315	0.315532815	0.598350773	2.01E-16
SERPINB1	grey	-0.481740015	2.21E-10	0.005297887	0.947835844	-0.517608645	5.33E-12	0.747182094	6.12E-29	-0.325486784	3.59E-05	0.005581089	0.945051642	0.173932915	0.030430234	-0.331007061	2.59E-05
FAM129A	grey	-0.481181003	2.33E-10	-0.225532788	0.004778786	-0.083810238	0.29982521	0.239195429	0.002722123	-0.030677647	0.704738921	-0.164159276	0.041241766	-0.270629264	0.000659666	0.291563872	0.000232447
IL10	grey	-0.480917191	2.39E-10	-0.0006411	0.993683192	-0.447732357	5.18E-09	0.727591189	8.00E-27	-0.390864671	4.95E-07	-0.081618527	0.312685649	0.116340897	0.149412951	-0.408499252	1.32E-07
IQGAP1	grey	-0.480885587	2.40E-10	-0.214266603	0.00742468	-0.088187331	0.275200892	0.218227939	0.006374236	-0.034528405	0.669726989	-0.191719589	0.016858428	-0.34850768	8.83E-06	0.33008209	2.74E-05
RAD54B	grey	0.480649719	2.46E-10	0.227940902	0.004337403	0.702596085	2.24E-24	-0.409975314	1.17E-07	0.322544066	4.26E-05	-0.012734624	0.875033792	-0.12995506	0.107033096	0.289802889	0.000254566
LY96	grey	-0.480577139	2.48E-10	0.035501727	0.660985114	-0.560162303	3.50E-14	0.613944151	1.99E-17	-0.578224872	3.31E-15	-0.228025707	0.004322549	0.012994228	0.87250763	-0.530245152	1.29E-12
TAGLN	grey	-0.480316258	2.54E-10	-0.074009702	0.360080974	-0.14134703	0.079373873	0.097511014	0.227411236	-0.149669891	0.063058897	-0.077883268	0.335420014	-0.060971978	0.451058213	-0.103706417	0.19908991
COPZ2	grey	-0.480265441	2.55E-10	-0.142646805	0.076622406	-0.373280305	1.72E-06	0.303702564	0.000122234	-0.386916498	6.59E-07	-0.226470824	0.00460228	-0.159182962	0.047883211	-0.277555904	0.000471353
SLC2A3	grey	-0.479994831	2.62E-10	-0.270997134	0.000648137	-0.041836628	0.605245489	0.156164874	0.052328501	0.055275337	0.494528213	0.014720873	0.855739909	-0.010908229	0.892840329	0.18949115	0.018201867
PPP1R3B	grey	-0.47930175	2.80E-10	-0.105987448	0.189333883	-0.045923602	0.570431794	0.14354128	0.074774027	-0.057826148	0.474794098	-0.236406037	0.003061411	-0.309025002	9.14E-05	0.285097314	0.000323623
HMGCR	grey	0.479171375	2.84E-10	0.198547392	0.013264281	0.623401008	4.59E-18	-0.403924789	1.87E-07	0.648486763	7.32E-20	0.264312111	0.000889507	0.051808172	0.522032433	0.620724981	6.99E-18
RDH10	grey	-0.479080447	2.86E-10	-0.238919965	0.002754046	-0.258761556	0.001149872	0.272331038	0.000607873	-0.225214155	0.004840107	-0.196514179	0.014256953	-0.227545706	0.00440723	-0.033290471	0.680909659
CCNB1IP1	grey	0.478171404	3.13E-10	0.291428275	0.000234085	0.460617998	1.63E-09	-0.618719424	9.55E-18	0.189547075	0.018167049	0.071461757	0.37690117	-0.052391638	0.517350046	0.116360739	0.149343088
NAMPT	grey	-0.477698842	3.27E-10	-0.228909512	0.004170442	-0.365359271	2.95E-06	0.381302893	9.83E-07	-0.361197269	3.89E-06	-0.251019126	0.001630103	-0.273117645	0.000585222	-0.198936719	0.01308126
MYO1C	grey	-0.477461372	3.35E-10	-0.367774801	2.50E-06	0.202521998	0.011497151	0.159127094	0.047962548	0.393161172	4.18E-07	0.096221172	0.233648576	-0.048957396	0.545216335	0.644985519	1.34E-19
INAVA	grey	0.477420995	3.36E-10	0.191643081	0.016903083	0.688637541	4.07E-23	-0.199258052	0.012931874	0.602248402	1.14E-16	0.140559802	0.081078659	0.179919116	0.025080778	0.542392773	3.11E-13
CDK4	grey	0.475787909	3.94E-10	0.202951164	0.011319316	0.397614034	3.01E-07	-0.299910355	0.000149872	0.227380145	0.004436781	0.067749195	0.402251994	0.096569028	0.231954734	0.043966565	0.586984334
ZDHHC22	grey	0.475194661	4.17E-10	0.062903604	0.436819728	0.442993448	7.83E-09	-0.234080476	0.003372976	0.735467066	1.19E-27	0.485879689	1.47E-10	0.361320589	3.86E-06	0.476046807	3.84E-10
MRC2	grey	-0.474323901	4.53E-10	-0.209157658	0.009004906	0.076513207	0.344016503	0.101956113	0.206818961	0.018721635	0.817146974	-0.214676944	0.007309151	-0.351360185	7.37E-06	0.394445085	3.80E-07
C19orf48	grey	0.473829052	4.75E-10	0.09423223	0.243500229	0.673840954	7.39E-22	-0.458223821	2.03E-09	0.129858986	0.107294985	-0.151521185	0.059831255	-0.210897797	0.008436115	0.119112162	0.139892545
TCF12	grey	0.473740266	4.79E-10	0.212563176	0.007921794	0.548115895	1.56E-13	-0.294819377	0.000196187	0.493765693	6.65E-11	0.072556868	0.369613851	0.017113565	0.832611841	0.53675648	6.06E-13
LILRA5	grey	-0.473383516	4.95E-10	-0.079070111	0.328084862	-0.39673558	3.21E-07	0.56764843	1.34E-14	-0.404144538	1.84E-07	-0.092386938	0.252895486	-0.014885384	0.854145554	-0.405431458	1.67E-07
FAP	grey	-0.471781119	5.77E-10	-0.050030249	0.536432302	-0.046794948	0.563133535	0.246137558	0.002020368	-0.154719342	0.054575637	-0.086993886	0.281775147	-0.163626219	0.041914064	0.03006187	0.710397965
LRRN1	grey	0.471781048	5.77E-10	0.189719254	0.018060215	0.547050877	1.78E-13	-0.260117557	0.001080514	0.576091056	4.41E-15	0.195900641	0.014568975	0.080440818	0.319742587	0.493172123	7.06E-11
TGFB1	grey	-0.470848739	6.30E-10	-0.233814824	0.003410327	-0.150538003	0.061528069	0.604105959	8.67E-17	-0.011907869	0.883087074	-0.081623684	0.312654973	0.05484028	0.4979368	0.131540862	0.102782432
PRDM1	grey	-0.470583522	6.46E-10	-0.087031588	0.281565858	0.021211654	0.793340871	0.480788369	2.42E-10	0.118610977	0.141579187	-0.040163991	0.619760124	-0.01467364	0.856197773	0.329225421	2.88E-05
STEAP3	grey	-0.470309397	6.63E-10	-0.319384815	5.11E-05	-0.234186008	0.00335824	0.357677301	4.90E-06	-0.137624183	0.087696954	-0.116377311	0.149284758	-0.295400671	0.000190294	0.041978195	0.60402396
MYBPH	grey	-0.470271682	6.66E-10	-0.429037735	2.55E-08	-0.247344472	0.001916689	0.34577689	1.05E-05	-0.105697589	0.190553896	-0.123832423	0.124750271	-0.058165511	0.472201309	0.027998046	0.729478657
LGALS1	grey	-0.470097146	6.77E-10	0.018950124	0.814955147	-0.266638732	0.000797441	0.131907182	0.101819689	-0.595901523	2.85E-16	-0.261564044	0.001010768	-0.276757875	0.000490185	-0.495364446	5.65E-11
ELF4	grey	-0.46969031	7.03E-10	-0.205399884	0.010350159	0.020852412	0.796764261	0.41972017	5.44E-08	0.057768138	0.475238077	-0.07732368	0.338914479	-0.010034428	0.901379012	0.321409412	4.55E-05
MUC1	grey	-0.469296872	7.30E-10	-0.525938102	2.10E-12	-0.103649887	0.199336222	0.261901498	0.000995102	0.124961553	0.121322932	-0.009484422	0.906759473	-0.053775417	0.506331759	0.257894913	0.001196309
NIPAL2	grey	-0.469291292	7.30E-10	-0.106830255	0.185818922	-0.222633667	0.005363277	0.307212682	0.000100964	0.114575975	0.155726431	0.332882887	2.31E-05	0.106728605	0.186240308	0.072968593	0.366896648
TMEM173	grey	-0.469241271	7.33E-10	-0.119452944	0.138754485	-0.091539704	0.257291855	0.478969337	2.89E-10	0.071106248	0.379285612	0.086149738	0.286488442	-0.001034373	0.989808415	0.226139696	0.004663908
HAMP	grey	-0.468352698	7.97E-10	-0.161433032	0.044777521	-0.404817525	1.75E-07	0.708438424	6.33E-25	-0.253990723	0.001427532	0.012283847	0.879423199	0.16046951	0.046086204	-0.283280768	0.000354647
ITPRIP	grey	-0.467896639	8.32E-10	-0.182033908	0.023394282	0.00386449	0.961936812	0.183485102	0.022294204	0.078616203	0.330877928	-0.058679586	0.468288447	-0.145258876	0.071325883	0.380937601	1.01E-06
SYNPO	grey	-0.467636415	8.53E-10	-0.27174309	0.000625327	-0.086454326	0.284781733	0.344633278	1.13E-05	0.169852402	0.034608817	0.172202981	0.032146194	0.065457226	0.418395721	0.284995817	0.000325288
ARHGAP18	grey	-0.467310568	8.79E-10	0.022246234	0.7835041	-0.222218261	0.005452066	0.461862709	1.46E-09	-0.262396753	0.000972513	-0.147304535	0.067388705	-0.273442693	0.000576092	-0.107472213	0.183173838
ACOX2	grey	-0.467133243	8.94E-10	-0.440217088	9.94E-09	-0.255869181	0.00131162	0.131918563	0.101789892	0.067670672	0.402798885	0.082127911	0.309665086	-0.176097019	0.028393858	0.212422904	0.007964016
MR1	grey	-0.466870239	9.16E-10	-0.258511854	0.00116308	-0.260302198	0.001071372	0.501866534	2.88E-11	-0.041611744	0.607188169	-0.072568432	0.369537364	-0.068735235	0.395422102	0.140427358	0.081368345
RBPMS	grey	-0.466073112	9.87E-10	-0.161395458	0.044827967	-0.005431568	0.946521527	0.002174803	0.978573838	0.010117196	0.900569717	-0.047081346	0.560744476	-0.159694632	0.047161664	0.154088833	0.055580452
IFITM2	grey	-0.465318562	1.06E-09	-0.192521922	0.016396287	-0.387676094	6.24E-07	0.472946483	5.16E-10	-0.30343093	0.000124044	-0.075414098	0.351012653	-0.044913927	0.578944081	-0.264863029	0.000866866
GPR141	grey	-0.464690369	1.12E-09	-0.089124817	0.270109894	-0.243310769	0.002283431	0.701720363	2.70E-24	-0.174607506	0.029782534	-0.066475457	0.411177577	0.007638118	0.924850652	-0.093665126	0.246361409
ZNF90	grey	0.464658811	1.13E-09	0.131487711	0.102922715	0.695151393	1.07E-23	-0.427664317	2.85E-08	0.483073407	1.94E-10	0.08200069	0.310417693	0.066517755	0.410879318	0.394489935	3.79E-07
TIMM8B	grey	0.464096919	1.19E-09	0.242893829	0.002324758	0.132228802	0.100980295	-0.37238171	1.83E-06	-0.199211302	0.012953514	-0.098844544	0.221087167	-0.093831344	0.245520388	-0.435131922	1.53E-08
DCBLD2	grey	-0.463825235	1.22E-09	-0.100610386	0.212906434	0.020835552	0.796925019	0.226520602	0.004593079	0.042681811	0.597969083	-0.072881678	0.367469214	-0.092900171	0.250257626	0.270652698	0.000658926
CD1D	grey	-0.463695258	1.23E-09	-0.085065931	0.292616755	-0.275883155	0.000511622	0.634713453	7.45E-19	-0.146150795	0.069586885	-0.007915322	0.922131756	0.068701174	0.395656869	-0.131719777	0.102311324
TNFRSF14	grey	-0.463321653	1.27E-09	-0.411598498	1.03E-07	-0.221222747	0.005670216	0.432194985	1.96E-08	-0.024990742	0.757578688	-0.036025427	0.656300295	-0.080409795	0.319929863	0.099768963	0.216777145
FMN1	grey	-0.463098545	1.30E-09	-0.142411483	0.077114764	-0.137709442	0.087498836	0.523165965	2.87E-12	0.184144765	0.021809056	0.224447288	0.004990591	0.258615872	0.001157561	0.29240755	0.000222495
IL15RA	grey	-0.462896254	1.32E-09	-0.180077963	0.024950578	-0.289285143	0.000261432	0.5827922	1.78E-15	-0.159574135	0.047330767	-0.08290948	0.305067743	-0.084897742	0.293575525	-0.020628711	0.798897967
MRPL52	grey	0.46266108	1.35E-09	0.304612355	0.000116352	0.183250955	0.022468627	-0.413751015	8.74E-08	-0.140341832	0.081555851	-0.067612588	0.403203708	-0.098176178	0.224241014	-0.286781963	0.000297118
HRH2	grey	-0.462635244	1.36E-09	-0.158449656	0.048933302	-0.179083898	0.025774992	0.590716793	5.94E-16	0.213994934	0.007502056	0.26592816	0.000824585	0.246989057	0.001946707	0.288908654	0.000266532
ITGB3BP	grey	0.462554759	1.37E-09	0.267027608	0.000782936	0.464446998	1.15E-09	-0.325769453	3.53E-05	0.05774646	0.475404053	-0.118110944	0.143277327	-0.081858358	0.311261104	-0.045874087	0.570847857
LRRC15	grey	-0.462247989	1.41E-09	-0.071582179	0.376095563	-0.081290833	0.314638943	0.27767184	0.000468674	-0.041349015	0.609461265	-0.046223497	0.567914883	0.047340409	0.558587643	0.088418385	0.273940178
CHI3L2	grey	-0.461951778	1.44E-09	-0.35403765	6.20E-06	-0.449132109	4.58E-09	0.508752134	1.39E-11	-0.195707087	0.014668638	0.029703132	0.713702117	0.034470738	0.670246328	-0.207914047	0.009431918
BNC2	grey	-0.461811667	1.46E-09	-0.099610955	0.217509571	-0.02939851	0.716512026	0.261301479	0.001023114	-0.004026796	0.960339459	-0.02762529	0.732943062	0.004142263	0.959203184	0.190027033	0.017870601
SAA2	grey	-0.461767382	1.47E-09	-0.34253129	1.28E-05	-0.341448529	1.37E-05	0.358800248	4.55E-06	-0.210809515	0.008464187	-0.058252797	0.47153568	-0.084579182	0.2953972	-0.173538068	0.030814872
S100A10	grey	-0.461575323	1.50E-09	-0.199014416	0.013045001	-0.426744645	3.08E-08	0.279554798	0.000427079	-0.394605721	3.76E-07	-0.119191508	0.139626932	-0.129002676	0.109651449	-0.355891495	5.50E-06
GPC2	grey	0.46111028	1.56E-09	0.095135328	0.238991749	0.695122517	1.08E-23	-0.298398343	0.000162435	0.651252527	4.53E-20	0.215889313	0.006977091	0.249085264	0.001775655	0.512473889	9.32E-12
MARCKS	grey	0.460916567	1.59E-09	0.127012434	0.115284782	0.518452254	4.85E-12	-0.216503048	0.006814163	0.57928746	2.87E-15	0.179363514	0.025540771	0.185498689	0.020841745	0.470176355	6.72E-10
ZNF726	grey	0.460800649	1.61E-09	0.278972328	0.000439566	0.603561688	9.39E-17	-0.349433079	8.33E-06	0.391356082	4.77E-07	0.185510348	0.020833579	0.1342297	0.09588015	0.206523636	0.009930424
IL1R2	grey	-0.460114632	1.71E-09	-0.157641314	0.050112949	-0.221089379	0.005700026	0.340509164	1.46E-05	-0.14180708	0.078391048	-0.099829427	0.216497338	0.062106946	0.442660792	-0.098107593	0.224566445
MAP3K6	grey	-0.460031769	1.72E-09	-0.4330172	1.83E-08	0.015485631	0.848333319	0.171442107	0.032926529	0.126928776	0.115526419	-0.087542424	0.278740461	-0.181843723	0.023541854	0.395541	3.51E-07
ALPK1	grey	-0.459597116	1.79E-09	-0.334494814	2.10E-05	-0.181026315	0.024185251	0.510200271	1.19E-11	0.074833269	0.354745603	0.056244538	0.486979335	0.031982987	0.692796442	0.242737382	0.002340439
EFEMP2	grey	-0.459551719	1.80E-09	-0.324276691	3.85E-05	-0.042969801	0.595498716	-0.011201117	0.88998096	-0.132915828	0.099205524	-0.12056085	0.135103326	-0.331784152	2.47E-05	0.088644134	0.272712186
TMEM150B	grey	-0.4581246	2.05E-09	-0.083236191	0.303159324	-0.281071168	0.000396092	0.620068213	7.74E-18	-0.291740247	0.000230333	-0.159000036	0.048143389	0.015498454	0.848209241	-0.178274178	0.026463656
C1orf61	grey	0.457452509	2.18E-09	0.03584082	0.657950204	0.279334795	0.000431756	-0.291131423	0.000237707	0.409506405	1.22E-07	0.218875139	0.006215815	0.102825179	0.202954773	0.192629005	0.016335448
FAM57B	grey	0.45732891	2.20E-09	-0.017963798	0.824426731	0.471372817	6.00E-10	-0.26296262	0.00094728	0.731403989	3.21E-27	0.45922522	1.85E-09	0.310393819	8.47E-05	0.451062726	3.86E-09
AKNAD1	grey	0.457281461	2.21E-09	0.036840877	0.649032222	0.433422254	1.77E-08	-0.133589524	0.097489209	0.378930756	1.16E-06	0.03721648	0.645695524	0.091535439	0.257314117	0.277032691	0.000483623
IFI30	grey	-0.457224679	2.22E-09	-0.199562718	0.012791618	-0.225780815	0.004731535	0.751375123	2.03E-29	-0.116789152	0.147840682	-0.05003843	0.536365594	0.2611566	0.001029985	-0.083050807	0.304241244
FAM181B	grey	0.456965641	2.28E-09	-0.041545451	0.607761371	0.282255461	0.000373352	-0.265755894	0.000831292	0.470953173	6.24E-10	0.169090419	0.035440608	0.060154074	0.457164678	0.283664516	0.000347873
ENHO	grey	0.456852663	2.30E-09	0.018949779	0.814958463	0.184133763	0.021817072	-0.107238871	0.184132073	0.509108913	1.34E-11	0.381786	9.50E-07	0.362609626	3.54E-06	0.188642164	0.018737581
RPSA	grey	0.456762874	2.32E-09	0.332283862	2.40E-05	0.241354517	0.002483273	-0.431518896	2.07E-08	-0.178076274	0.026634347	-0.091725848	0.256321468	-0.085872611	0.28804721	-0.314153564	6.87E-05
MXRA5	grey	-0.456481044	2.38E-09	-0.065848088	0.415616242	0.025051107	0.757011368	0.283813532	0.000345274	-0.022897506	0.777329238	-0.030955254	0.702192951	-0.13407226	0.096273904	0.141518663	0.079006053
WRAP53	grey	0.455384001	2.62E-09	0.066300422	0.412413143	0.608949117	4.23E-17	-0.392750326	4.31E-07	0.466681598	9.32E-10	0.106765123	0.186088843	-0.028964346	0.720523418	0.360418927	4.09E-06
PHYHIPL	grey	0.455344462	2.63E-09	-0.002168117	0.978639693	0.176910513	0.02765903	-0.09567326	0.236334141	0.616468824	1.35E-17	0.378138944	1.23E-06	0.401255202	2.29E-07	0.342139028	1.32E-05
MAFK	grey	-0.455340571	2.63E-09	-0.482681574	2.01E-10	0.038030066	0.638492223	0.193024002	0.01611273	0.460629586	1.63E-09	0.231174248	0.003802381	0.131554403	0.102746718	0.615727797	1.51E-17
EMP1	grey	-0.454947647	2.73E-09	-0.119189865	0.139632428	-0.251384206	0.001603878	0.024045006	0.766483551	-0.220617377	0.005806653	-0.192566459	0.016370959	-0.342499773	1.29E-05	0.012327741	0.878995619
ZBED8	grey	0.454925481	2.74E-09	0.109800862	0.173810838	0.475381879	4.09E-10	-0.242015791	0.002414014	0.340874496	1.42E-05	0.073454239	0.363707489	0.007934185	0.921946775	0.183598387	0.022210234
PYGL	grey	-0.454728215	2.78E-09	-0.159338533	0.047662862	-0.143467378	0.074925361	0.209742114	0.008810196	-0.164054359	0.041373369	-0.237235468	0.002956737	-0.27806743	0.000459636	0.152198817	0.05868429
PSTPIP2	grey	-0.453493368	3.11E-09	0.021282452	0.79266667	-0.168609719	0.035973985	0.500871057	3.20E-11	-0.210009335	0.008722419	-0.117792278	0.144367575	-0.03362322	0.677896868	-0.060954344	0.451189384
LINC00854	grey	-0.45333446	3.15E-09	-0.385346933	7.37E-07	-0.030807083	0.703551444	0.425481524	3.41E-08	0.270323424	0.000669394	0.104594696	0.195248347	0.139639382	0.083109066	0.406176084	1.57E-07
PLIN2	grey	-0.452763474	3.32E-09	-0.032889059	0.684550865	-0.086533151	0.284341164	0.278167178	0.000457383	-0.131942986	0.101725973	-0.094794593	0.24068588	-0.023887292	0.767971565	-0.029376253	0.716717472
OLFML2B	grey	-0.451901487	3.58E-09	0.044270603	0.58439839	0.025295995	0.754711206	0.347928864	9.16E-06	-0.047777135	0.554960733	-0.120505662	0.135283443	-0.058970057	0.46608542	0.14909822	0.064083902
PTGIR	grey	-0.451883925	3.59E-09	-0.192047547	0.016668175	0.108196443	0.180223048	0.072182788	0.372093323	0.139934653	0.082453313	0.009082992	0.910689172	-0.04860792	0.548092877	0.287205657	0.000290776
PDLIM7	grey	-0.451324596	3.77E-09	-0.239712261	0.002663129	0.101811586	0.207466674	-0.012042419	0.88177561	0.115265069	0.153237961	-0.054450677	0.500999743	-0.06834686	0.39810389	0.297981704	0.000166066
CD40	grey	-0.450963644	3.90E-09	-0.058351753	0.470781679	-0.225134961	0.004855457	0.621471238	6.22E-18	-0.083533623	0.301428778	0.077514357	0.337721167	0.159439936	0.047519691	-0.066520096	0.410862816
SEC61A2	grey	0.450921775	3.91E-09	0.066749836	0.409245117	0.506389443	1.79E-11	-0.320026654	4.92E-05	0.753890169	1.04E-29	0.460159647	1.70E-09	0.421747594	4.62E-08	0.55387488	7.69E-14
RCN3	grey	-0.450459982	4.07E-09	-0.099968208	0.21585608	0.101494997	0.208890592	0.003497899	0.965545202	-0.009197339	0.909569581	-0.038225941	0.636762994	-0.093419012	0.247610345	0.174749207	0.029647983
SYTL2	grey	-0.450220737	4.16E-09	-0.151620849	0.059661417	-0.287806278	0.000282001	0.196694025	0.014166604	-0.011779142	0.884342078	0.071003454	0.379976769	-0.001848499	0.981787983	0.031745269	0.694965795
FZD7	grey	-0.450129903	4.19E-09	-0.192904403	0.016179885	-0.108738872	0.178035994	0.181890345	0.023505604	-0.241459558	0.002472153	-0.23821393	0.00283742	-0.391665681	4.67E-07	0.02443609	0.762797405
DLL3	grey	0.450098381	4.21E-09	0.145082108	0.071674685	0.439567718	1.05E-08	-0.195695501	0.014674622	0.544944278	2.29E-13	0.280186825	0.000413901	0.285467994	0.00031761	0.303482678	0.000123697
ADAM12	grey	-0.450024057	4.23E-09	0.027501647	0.734093396	0.109064353	0.176733091	0.075328204	0.351563128	-0.098166049	0.224289055	-0.196757034	0.014135069	-0.288107913	0.000277688	0.202341412	0.011572712
APOBEC3D	grey	-0.449238334	4.54E-09	-0.204946668	0.010523816	-0.24226243	0.002388634	0.340309749	1.47E-05	-0.236027548	0.003110279	-0.13511092	0.093699745	-0.205921027	0.0101536	-0.070000989	0.386757202
FAM110A	grey	0.448910329	4.67E-09	0.120562774	0.13509705	0.605761568	6.79E-17	-0.185697193	0.020703084	0.515070951	7.03E-12	0.133024361	0.098927422	0.221122581	0.005692592	0.400534439	2.42E-07
CTSC	grey	-0.448496491	4.84E-09	0.007626342	0.924966168	-0.265037554	0.000859804	0.701613015	2.76E-24	-0.239316859	0.002708157	-0.104264001	0.196672171	0.155955852	0.052648616	-0.157209313	0.050753003
A2M	grey	-0.448204623	4.97E-09	-0.148662401	0.06487444	-0.153312554	0.056838486	0.5726964	6.92E-15	0.061582679	0.446528697	-0.100887979	0.211640354	0.099304544	0.218934917	0.230268219	0.003945968
COL15A1	grey	-0.447707896	5.19E-09	0.039763436	0.623258189	0.024411006	0.76303367	0.240315524	0.002595735	-0.070230594	0.385197787	-0.059917495	0.458939504	-0.054941905	0.497139488	0.097189861	0.228953146
MYBL1	grey	0.447265874	5.40E-09	0.097970196	0.22521938	0.732361779	2.54E-27	-0.259909895	0.001090881	0.600409235	1.49E-16	0.123616096	0.125415359	0.114808283	0.154884147	0.52009745	4.04E-12
CA12	grey	-0.446910196	5.57E-09	-0.158233385	0.04924663	-0.087594959	0.278450983	0.090565301	0.262412695	-0.159254868	0.047781259	-0.27119785	0.000641925	-0.221936529	0.005513029	0.087900789	0.276769809
MTMR11	grey	-0.446908959	5.57E-09	-0.335014761	2.04E-05	-0.069911168	0.387368275	-0.056113424	0.487996932	0.046738649	0.563603735	-0.135584036	0.092545466	-0.295555419	0.000188753	0.310877153	8.25E-05
MYB	grey	0.446905931	5.57E-09	0.170273407	0.034156367	0.727667741	7.86E-27	-0.127233143	0.114649178	0.552870883	8.71E-14	0.132033562	0.101489197	0.229394584	0.004089019	0.459892492	1.74E-09
TIGD1	grey	0.446780007	5.63E-09	0.088635725	0.272757861	0.578216222	3.32E-15	-0.390406731	5.12E-07	0.495187672	5.75E-11	0.128086675	0.11221681	0.017808024	0.825924958	0.425003891	3.55E-08
HTR7	grey	-0.4458456	6.11E-09	-0.051201413	0.526924524	-0.25271529	0.001511483	0.659928979	9.72E-21	0.036898867	0.648516605	0.237556164	0.00291714	0.174893521	0.029511484	0.043897648	0.587571227
CAV1	grey	-0.445478949	6.31E-09	-0.228053281	0.004317729	-0.164555407	0.04074804	0.152364333	0.058406901	-0.074438513	0.357296778	-0.152389934	0.058364093	-0.038342738	0.635732809	0.038081848	0.638034892
RHOH	grey	-0.445359045	6.38E-09	-0.083348801	0.302503358	-0.362428224	3.58E-06	0.744641929	1.18E-28	-0.354947191	5.85E-06	-0.145420074	0.071009006	-0.009735026	0.904307384	-0.296095499	0.000183467
ZDHHC1	grey	-0.445004085	6.58E-09	-0.295280857	0.000191495	-0.081407193	0.31394445	0.035021028	0.665296876	0.088846095	0.271616763	0.006467242	0.93634415	-0.215557403	0.007066638	0.230277145	0.003944529
ORM1	grey	-0.44469574	6.75E-09	-0.265139741	0.000855694	-0.247891243	0.001871331	0.334431581	2.11E-05	-0.14089343	0.08035261	-0.083649322	0.300757374	-0.028198644	0.727616547	-0.051817976	0.521953571
FANCE	grey	0.444653818	6.78E-09	0.063240868	0.434360228	0.731116228	3.44E-27	-0.404336249	1.81E-07	0.492402642	7.63E-11	0.020144329	0.803523195	-0.056062635	0.488391414	0.508373206	1.45E-11
CP	grey	-0.444304708	6.99E-09	-0.233930324	0.003394042	-0.364656549	3.09E-06	0.505268187	2.02E-11	-0.196589131	0.014219238	-0.126993458	0.115339556	-0.077109669	0.340257011	-0.11298951	0.16157077
KIAA1217	grey	-0.443913405	7.23E-09	-0.137047328	0.089046839	-0.006620235	0.934841551	0.124487019	0.122754331	0.178297592	0.026443524	0.124203384	0.123616114	-0.010306242	0.89872162	0.35138506	7.36E-06
CATSPER1	grey	-0.443455022	7.52E-09	-0.047816214	0.554636748	-0.384371047	7.91E-07	0.565872795	1.69E-14	-0.476505782	3.67E-10	-0.20652468	0.00993004	-0.097630141	0.226841156	-0.422831784	4.23E-08
UNC13D	grey	-0.443404442	7.56E-09	-0.509447515	1.29E-11	-0.098043307	0.224871773	0.517884797	5.17E-12	0.420074059	5.29E-08	0.217756143	0.006491979	0.325887572	3.50E-05	0.49887018	3.94E-11
GPR137C	grey	0.443236443	7.67E-09	0.068623763	0.396190728	0.561057364	3.12E-14	-0.329868035	2.77E-05	0.6824424	1.40E-22	0.388162029	6.02E-07	0.224706285	0.004939306	0.499873552	3.55E-11
C8orf46	grey	0.443034649	7.80E-09	0.032326767	0.689663616	0.170761678	0.033637905	-0.158290845	0.049163222	0.449498585	4.44E-09	0.322359447	4.30E-05	0.301904141	0.000134688	0.154647467	0.054689419
ASRGL1	grey	0.442935666	7.87E-09	-0.028465983	0.725137377	0.439797207	1.03E-08	-0.010299265	0.898789813	0.725138376	1.43E-26	0.408945932	1.27E-07	0.354132063	6.17E-06	0.482877167	1.98E-10
PTPRH	grey	-0.44249533	8.17E-09	-0.138155895	0.086467231	-0.262311395	0.000976373	0.213035683	0.007781026	0.071454984	0.376946513	0.257275908	0.001230521	0.411027131	1.08E-07	0.101447712	0.20910387
PTPRU	grey	-0.44214133	8.43E-09	-0.246399608	0.001997433	-0.091644517	0.256745144	0.219680762	0.006023525	0.146094662	0.069695302	0.031885164	0.693688853	0.118062573	0.143442414	0.284273225	0.000337372
FAM177B	grey	-0.441003782	9.29E-09	-0.227354097	0.004441446	-0.429406781	2.47E-08	0.620650729	7.07E-18	-0.26822621	0.00073974	-0.042366384	0.600680072	-0.045787241	0.571577956	-0.245478049	0.002079152
LATS2	grey	-0.44088666	9.39E-09	-0.23604489	0.003108024	0.134941399	0.094116104	0.08530561	0.291254057	0.182610563	0.022951686	-0.072917335	0.367234249	-0.232234053	0.003640401	0.49004853	9.68E-11
ITGA3	grey	-0.440843659	9.42E-09	-0.246355305	0.002001294	-0.210579037	0.008537863	0.136444294	0.09047565	-0.05809981	0.47270267	-0.150345191	0.061865416	-0.197337961	0.013847199	0.148011864	0.066069263
HSD11B1	grey	-0.440805283	9.45E-09	-0.183356577	0.022389801	-0.452742225	3.33E-09	0.447953803	5.08E-09	-0.104815783	0.194300625	0.250928622	0.001636665	0.136734677	0.089785363	-0.131241594	0.103574261
NRP2	grey	-0.440056105	1.01E-08	-0.21625213	0.006880361	-0.114531863	0.155886758	0.120495738	0.135315852	0.153532896	0.056479039	-0.048654275	0.5477109	-0.083708001	0.300417234	0.386267392	6.90E-07
KLHL13	grey	0.439744366	1.04E-08	0.283788815	0.000345704	0.487696818	1.23E-10	-0.156062624	0.052484893	0.297176838	0.000173294	-0.119930236	0.137172423	-0.043354643	0.592204777	0.275502402	0.000521221
SYTL3	grey	-0.438894559	1.11E-08	-0.246743507	0.001967694	-0.301253239	0.00013948	0.683181004	1.21E-22	0.048264675	0.550925335	0.025181198	0.755789196	0.24148039	0.002469953	0.075140317	0.352769145
CENPW	grey	0.438204159	1.18E-08	0.445317487	6.40E-09	0.714996056	1.48E-25	-0.357064427	5.10E-06	0.118687393	0.141321028	-0.044988943	0.578309617	-0.026293419	0.745365126	0.068502262	0.397029521
ITGB5	grey	-0.437987509	1.20E-08	-0.198014586	0.01351838	-0.113825294	0.158471733	0.354209114	6.14E-06	0.063703777	0.43099739	-0.049826773	0.538092837	-0.071377048	0.377468488	0.24928878	0.001759799
S100A4	grey	-0.437523347	1.25E-08	0.03513683	0.664257142	-0.419255341	5.64E-08	0.494683943	6.05E-11	-0.577371521	3.71E-15	-0.223541001	0.005173825	-0.146151335	0.069585843	-0.501724245	2.92E-11
HDGFL3	grey	0.437201956	1.29E-08	0.077736542	0.336334044	0.54873464	1.45E-13	-0.374529021	1.58E-06	0.70448981	1.49E-24	0.399237833	2.66E-07	0.211109518	0.008369129	0.60714553	5.53E-17
APOM	grey	0.436484291	1.37E-08	-0.055598967	0.492000662	0.221612419	0.005583914	-0.189171191	0.018402183	0.190750484	0.017431691	0.069242757	0.391933926	0.015443939	0.848736762	0.01777544	0.826238435
CDK5R1	grey	0.436318038	1.39E-08	-0.009120273	0.910324131	0.44546494	6.32E-09	-0.173999858	0.030365429	0.790173646	2.39E-34	0.568338346	1.23E-14	0.419629988	5.48E-08	0.524861628	2.37E-12
HAS1	grey	-0.436312494	1.39E-08	-0.114984908	0.154246048	-0.211209014	0.008337813	0.200595119	0.012326203	0.056270094	0.486781119	0.276223942	0.000503169	0.166477838	0.038421876	0.08002669	0.322248406
LRRN4CL	grey	-0.436303024	1.39E-08	-0.271688191	0.00062698	-0.430716205	2.22E-08	0.139201132	0.084090058	-0.402242107	2.12E-07	-0.269190176	0.000706602	-0.23269613	0.003571743	-0.277773035	0.000466347
PLA2G2A	grey	-0.4354296	1.49E-08	-0.223677031	0.005145944	-0.340975786	1.41E-05	0.226479859	0.004600609	-0.305922543	0.000108344	-0.18253061	0.023012618	-0.117068001	0.146868944	-0.251407727	0.001602201
GDAP1L1	grey	0.435425076	1.49E-08	0.031663419	0.69571331	0.257074379	0.001241851	-0.218778641	0.006239211	0.580071908	2.58E-15	0.520971261	3.67E-12	0.360173472	4.16E-06	0.22316576	0.005251437
FNDC3B	grey	-0.435144324	1.53E-08	-0.11157081	0.166934607	0.161506833	0.044678575	0.122712058	0.128224427	0.089441881	0.268402649	-0.22742522	0.004428718	-0.286602205	0.000299847	0.480670992	2.45E-10
ANG	grey	-0.434841641	1.57E-08	-0.191980744	0.016706776	-0.276896509	0.000486864	0.2456588	0.002062888	-0.367819266	2.50E-06	-0.286250319	0.000305257	-0.150465497	0.06165475	-0.299215565	0.000155528
DOK2	grey	-0.434204432	1.66E-08	-0.035659772	0.659569905	-0.185999712	0.020493296	0.475699231	3.97E-10	-0.241448411	0.002473331	-0.150586463	0.061443522	-0.03849152	0.634421521	-0.139427793	0.083581541
DBI	grey	0.433980298	1.69E-08	0.173070533	0.031275654	0.122898242	0.127641982	-0.292243981	0.000224393	0.038945049	0.630431366	0.003175209	0.968722045	-0.143128976	0.075621499	-0.094418807	0.242563973
LAMA2	grey	-0.433870074	1.70E-08	-0.147990185	0.066109388	-0.049013873	0.544752174	-0.053248876	0.510509873	-0.05364595	0.507357429	-0.094169188	0.243817144	-0.308910217	9.20E-05	0.221741128	0.005555668
SAA1	grey	-0.433738769	1.72E-08	-0.304346999	0.00011804	-0.327083541	3.27E-05	0.294908528	0.000195272	-0.225248593	0.004833446	-0.048072362	0.552515409	-0.120640377	0.134844097	-0.200708363	0.012276067
RNASE4	grey	-0.433118221	1.81E-08	-0.163173714	0.042491952	-0.271717557	0.000626096	0.248946383	0.00178655	-0.347029571	9.70E-06	-0.277683328	0.000468409	-0.191216298	0.017154065	-0.26649899	0.000802714
SPAG4	grey	-0.432802675	1.86E-08	-0.230439234	0.003918497	-0.127795253	0.113042725	0.041977014	0.604034143	-0.215174295	0.007171268	-0.150827724	0.061024007	-0.04862732	0.547932998	-0.164370219	0.040978232
RAB33A	grey	0.432630419	1.89E-08	0.184351215	0.021659104	0.27560528	0.000518611	-0.049257123	0.542755208	0.448817145	4.71E-09	0.383229358	8.58E-07	0.583228878	1.68E-15	0.094841836	0.24045049
BEX1	grey	0.431462668	2.08E-08	0.170877521	0.033515882	0.238103223	0.002850698	-0.169146087	0.035379273	0.503143784	2.52E-11	0.46369236	1.23E-09	0.284775201	0.000328934	0.192193766	0.016583955
YPEL1	grey	0.431304166	2.11E-08	0.094357224	0.242872725	0.579082334	2.95E-15	-0.187966632	0.01917355	0.722539578	2.63E-26	0.356120066	5.42E-06	0.359869608	4.24E-06	0.557105087	5.14E-14
CMTM7	grey	-0.431013242	2.16E-08	-0.05220597	0.518837716	-0.233226446	0.003494385	0.62287697	4.99E-18	-0.134951886	0.094090304	-0.04866127	0.547653266	0.258944079	0.001140305	-0.05511903	0.495751422
GIMAP6	grey	-0.430934047	2.18E-08	-0.072999022	0.366696317	-0.338426984	1.65E-05	0.743863514	1.44E-28	-0.059608407	0.46126405	0.034384096	0.671026908	0.061742587	0.445346924	0.007595212	0.925271564
PROS1	grey	-0.430732381	2.21E-08	-0.039985804	0.621315197	-0.197021777	0.014003237	0.292155082	0.000225431	-0.139506965	0.0834045	-0.216291766	0.006869866	-0.163686761	0.041837248	0.088997805	0.270795861
ETV1	grey	0.430334038	2.29E-08	0.243739316	0.002241649	0.575778805	4.60E-15	-0.384907992	7.61E-07	0.40972054	1.20E-07	-0.013778111	0.864887722	-0.094712324	0.241096171	0.44906746	4.61E-09
MMP1	grey	-0.430222306	2.31E-08	0.043360891	0.592151365	-0.152787849	0.057702035	0.275311009	0.000526109	-0.221147851	0.005686939	-0.145648035	0.07056284	-0.080170355	0.321377683	-0.09709582	0.229406049
ZNF93	grey	0.429231047	2.51E-08	0.273118407	0.000585201	0.742580776	2.00E-28	-0.42487888	3.58E-08	0.387918719	6.13E-07	-0.028518802	0.724647891	-0.047283815	0.559058477	0.433501057	1.76E-08
NKIRAS2	grey	0.428609725	2.64E-08	0.078042329	0.33443093	0.783983652	1.71E-33	-0.417693399	6.39E-08	0.6131062	2.26E-17	0.05296839	0.512742794	0.059622262	0.461159716	0.642059737	2.19E-19
EFEMP1	grey	-0.428474029	2.67E-08	-0.25984455	0.001094162	-0.414423976	8.29E-08	0.414662382	8.13E-08	-0.215835238	0.006991611	-0.189989002	0.017893937	-0.204666533	0.010632433	-0.102301428	0.205277281
CASP8	grey	-0.428428791	2.68E-08	-0.207206976	0.009682593	-0.189516972	0.018185783	0.411265468	1.06E-07	-0.091785562	0.256010703	-0.161268595	0.044998642	-0.220786104	0.005768334	0.168174449	0.036462787
PLBD1	grey	-0.427770194	2.83E-08	0.072918632	0.367225705	-0.236980014	0.002988626	0.558480028	4.33E-14	-0.351166702	7.46E-06	-0.183672226	0.022155649	-0.018383986	0.82038853	-0.188649361	0.018732983
TMEM35A	grey	0.427638113	2.86E-08	0.067291974	0.405442605	0.374481033	1.58E-06	-0.126574057	0.116555369	0.6833027	1.18E-22	0.482777663	2.00E-10	0.39821941	2.87E-07	0.427518088	2.89E-08
BCL2A1	grey	-0.426894341	3.04E-08	-0.051205861	0.526888581	-0.39191852	4.58E-07	0.750639358	2.47E-29	-0.278074109	0.000459485	-0.014501525	0.857866624	0.275082674	0.000531995	-0.295954267	0.000184836
CFH	grey	-0.42648476	3.14E-08	-0.109439035	0.175241963	-0.250214468	0.001689291	0.209356655	0.008938187	-0.127613224	0.113561009	-0.054524402	0.500419388	-0.22410077	0.005059953	0.059716685	0.460448987
SCG3	grey	0.426339969	3.18E-08	0.018315806	0.821043454	0.214692864	0.007304701	-0.275249578	0.000527687	0.495133449	5.78E-11	0.373773336	1.66E-06	0.155809747	0.052873336	0.237430235	0.002932631
PTBP2	grey	0.426260797	3.20E-08	-0.016002397	0.843335956	0.479036667	2.88E-10	-0.299547623	0.000152801	0.719253825	5.61E-26	0.422709198	4.27E-08	0.364213371	3.18E-06	0.54451496	2.41E-13
CTF1	grey	-0.426257119	3.20E-08	-0.364857928	3.05E-06	-0.165862925	0.039153457	0.1706579	0.033747538	0.084954274	0.293253027	0.055405209	0.49351309	-0.116803182	0.147791673	0.167953693	0.036712826
GAPT	grey	-0.425419094	3.43E-08	-0.117011671	0.147064854	-0.347194501	9.60E-06	0.765656158	4.03E-31	-0.196687036	0.014170106	-0.099825303	0.216516414	-0.021307937	0.792424012	-0.121438118	0.13226476
CARD6	grey	-0.424748002	3.62E-08	-0.23633549	0.003070466	-0.27660077	0.000493973	0.583578033	1.60E-15	0.022111302	0.784785135	0.030425658	0.707052791	0.06253457	0.439519988	0.117260373	0.146201388
CAMSAP2	grey	0.42469987	3.64E-08	0.087386523	0.279600709	0.585313437	1.26E-15	-0.342773409	1.27E-05	0.72666366	9.97E-27	0.250289847	0.001683665	0.140465421	0.081285007	0.74035081	3.52E-28
ASPN	grey	-0.424665053	3.65E-08	0.097943637	0.225345748	-0.092801387	0.250763863	0.099651215	0.217322783	-0.235884342	0.003128951	-0.165734105	0.039308192	-0.225084061	0.004865346	-0.070611543	0.382618904
SALL3	grey	0.424591202	3.67E-08	-0.027006231	0.738708502	0.593771812	3.86E-16	-0.256543125	0.001272176	0.718247222	7.06E-26	0.206886985	0.009797958	0.174638758	0.029752814	0.634033817	8.33E-19
IKBKE	grey	-0.424583204	3.67E-08	-0.158290697	0.049163436	-0.193834792	0.015663832	0.519481598	4.33E-12	0.042512636	0.599422406	-0.003827516	0.962300718	0.110964256	0.169267885	0.221008592	0.005718151
IL15	grey	-0.424506166	3.69E-08	-0.139128797	0.084252865	-0.360637058	4.03E-06	0.661016523	7.99E-21	-0.260311309	0.001070923	-0.033033553	0.683239321	0.018075872	0.823349192	-0.229712596	0.004036416
SKP2	grey	0.424352101	3.74E-08	0.083945399	0.299043721	0.704054344	1.64E-24	-0.241334177	0.002485432	0.421760433	4.62E-08	-0.000969485	0.99044772	-0.07282272	0.36785793	0.523179136	2.87E-12
IL2RB	grey	-0.424117859	3.81E-08	-0.059613614	0.461224841	-0.045029513	0.577966618	0.61371354	2.06E-17	-0.012475591	0.877555652	-0.03050622	0.706312743	-0.020805274	0.797213743	0.153067322	0.057240749
MS4A14	grey	-0.424038827	3.84E-08	-0.17507482	0.029340761	-0.182416801	0.023099593	0.621114029	6.58E-18	0.070835382	0.38110849	0.004678449	0.95392781	0.083459936	0.301856901	0.176663744	0.0278802
CHSY1	grey	-0.424011749	3.85E-08	-0.103710232	0.199073291	0.15293957	0.057451233	0.063710706	0.430947168	0.105177759	0.19275619	-0.11612918	0.150159932	-0.210266492	0.00863868	0.459369608	1.83E-09
NCALD	grey	0.423910599	3.88E-08	0.133218222	0.098432212	0.387932524	6.12E-07	-0.238239533	0.002834357	0.523993328	2.62E-12	0.34038765	1.47E-05	0.178567107	0.026212725	0.28995275	0.00025261
RAB3B	grey	0.42376574	3.92E-08	0.045846066	0.571083383	0.445613451	6.24E-09	-0.224417106	0.004996599	0.643863606	1.62E-19	0.408252886	1.34E-07	0.22065932	0.005797107	0.48922928	1.05E-10
MYL12A	grey	-0.42356675	3.99E-08	0.131513136	0.102855591	-0.214252576	0.007428658	0.28123316	0.000392908	-0.347057373	9.68E-06	-0.021848893	0.787278054	-0.064877432	0.422538625	-0.298635409	0.000160403
GLIPR2	grey	0.423263282	4.09E-08	0.169064389	0.035469319	0.284166467	0.000339192	-0.137943494	0.0869568	0.149910124	0.062632184	0.002951203	0.970927658	-0.038476059	0.634557729	0.038632005	0.633184403
UPP1	grey	-0.422866744	4.22E-08	-0.182571057	0.022981776	-0.307120233	0.000101477	0.322061679	4.38E-05	-0.286804269	0.000296781	-0.164901177	0.040321146	-0.067252009	0.405722196	-0.218555872	0.006293521
PSORS1C1	grey	-0.422412077	4.38E-08	-0.271955378	0.000618972	-0.270768987	0.000655265	0.122049094	0.130315014	-0.198295467	0.0133839	-0.175850976	0.028619363	-0.292228951	0.000224568	-0.042076408	0.603177166
CDKN2C	grey	0.422259623	4.43E-08	0.105817545	0.190048312	0.400024854	2.51E-07	-0.248467938	0.00182455	0.088163636	0.275330404	-0.136402347	0.090575714	-0.173497917	0.030854215	0.050305997	0.534186047
GBP2	grey	-0.42216108	4.47E-08	-0.317785759	5.59E-05	-0.346537832	1.00E-05	0.49703068	4.76E-11	-0.117771441	0.144439083	-0.166510446	0.038383405	-0.094323044	0.243044205	0.034474828	0.670209492
SBNO2	grey	-0.422005018	4.52E-08	-0.298387129	0.000162532	0.16794241	0.036725644	0.104884443	0.194006987	0.243837597	0.002232166	-0.018451284	0.819742202	-0.112351681	0.163966116	0.525737061	2.15E-12
PPM1E	grey	0.421977695	4.53E-08	0.005512162	0.945729214	0.492619535	7.47E-11	-0.145959818	0.069956309	0.780569067	4.92E-33	0.422226961	4.44E-08	0.298911844	0.000158063	0.5829548	1.74E-15
SOX4	grey	0.421948718	4.55E-08	0.141362689	0.079340257	0.650037951	5.60E-20	-0.318829092	5.27E-05	0.593176635	4.20E-16	0.147392602	0.067223265	0.140690065	0.080794552	0.527058282	1.85E-12
LTF	grey	-0.421652123	4.66E-08	-0.255620894	0.001326431	-0.317387557	5.72E-05	0.363092744	3.43E-06	-0.216718694	0.006757725	-0.10118107	0.21030945	-0.162056179	0.043947784	-0.158628972	0.04867477
FAM129B	grey	-0.420665708	5.04E-08	-0.167697988	0.037004257	0.067477566	0.404145692	0.131096302	0.103960415	0.195102525	0.014983776	-0.065144516	0.420627233	-0.020394553	0.801133017	0.431254638	2.12E-08
EHD2	grey	-0.420506425	5.11E-08	-0.26492691	0.000864275	0.077995111	0.334724353	-0.044660003	0.581094103	0.048126634	0.552066456	-0.16841358	0.036193558	-0.267417962	0.00076862	0.3433305	1.22E-05
CEACAM21	grey	-0.420357958	5.17E-08	-0.089773465	0.266625085	-0.430079553	2.34E-08	0.773438702	4.21E-32	-0.139557173	0.083292382	0.077942001	0.335054579	0.218275564	0.006362457	-0.163037434	0.042667295
RARRES1	grey	-0.419851718	5.38E-08	0.001834595	0.981924947	-0.183893208	0.021992979	0.314510466	6.73E-05	-0.275857644	0.00051226	-0.012602688	0.876318123	-0.067670915	0.402797189	-0.237284038	0.002950709
FLRT1	grey	0.419725188	5.44E-08	0.050437464	0.533116765	0.528770195	1.52E-12	-0.252310089	0.001539082	0.724837881	1.53E-26	0.317058776	5.83E-05	0.367108972	2.62E-06	0.581810342	2.04E-15
RPS2	grey	0.419148981	5.69E-08	0.22054271	0.005823683	0.52190593	3.31E-12	-0.497604603	4.48E-11	0.064700935	0.423804484	-0.189372865	0.018275699	-0.148987305	0.06428434	0.121334563	0.132597432
CAMK2N2	grey	0.41888224	5.82E-08	-0.035909856	0.657333005	0.445664921	6.21E-09	-0.201505261	0.011928291	0.538530834	4.92E-13	0.350998096	7.54E-06	0.16202246	0.043992352	0.319437297	5.09E-05
GAS2L3	grey	0.418589561	5.95E-08	0.272353314	0.00060722	0.701905253	2.60E-24	-0.368871943	2.33E-06	0.284947615	0.000326081	0.029415929	0.716351238	-0.054296389	0.502215441	0.18212083	0.023327102
ITGB1	grey	-0.417687489	6.40E-08	0.114282313	0.156796091	0.10942343	0.17530388	0.210411968	0.008591624	0.077233689	0.339478601	-0.112715474	0.162596678	-0.088088988	0.275738675	0.349004512	8.56E-06
FILIP1L	grey	-0.417302167	6.60E-08	-0.12036773	0.135734416	0.062070839	0.442926566	0.300413578	0.000145896	0.243372207	0.002277398	0.03812946	0.637614505	-0.01847872	0.819478735	0.369262254	2.26E-06
LILRA6	grey	-0.417120954	6.69E-08	-0.150045164	0.06239336	-0.135602755	0.09250003	0.552002584	9.70E-14	0.048991644	0.54493484	0.062562448	0.439315668	0.255750874	0.001318658	0.092473329	0.252450128
PEAK3	grey	-0.41703756	6.74E-08	-0.301728546	0.000135965	-0.290501833	0.000245563	0.528498811	1.57E-12	0.04007138	0.620568145	0.051681364	0.523052929	0.067400703	0.404682505	0.120233795	0.13617342
COL18A1	grey	-0.417035261	6.74E-08	-0.105812897	0.190067882	0.209689455	0.008827585	0.045835878	0.571169023	0.232392563	0.003616716	0.009630779	0.90532731	-0.026014965	0.747970643	0.459609716	1.79E-09
CDCA4	grey	0.416423309	7.07E-08	0.257874201	0.00119744	0.733179641	2.08E-27	-0.444997982	6.58E-09	0.068442	0.397445936	-0.114422815	0.156283627	-0.213412933	0.007670234	0.122500724	0.128888024
RPL24	grey	0.416388085	7.09E-08	0.395914908	3.41E-07	0.063305674	0.433888538	-0.436088436	1.41E-08	-0.305146614	0.000113022	-0.066032194	0.414310789	-0.049346816	0.542019781	-0.486867128	1.33E-10
MMP14	grey	-0.415763529	7.45E-08	-0.049153888	0.543602272	0.161949979	0.044088278	0.078954525	0.328794662	-0.052085025	0.519807965	-0.212079951	0.008068086	-0.313989016	6.93E-05	0.288558653	0.000271356
ANKRD46	grey	0.415463591	7.63E-08	0.026963071	0.739111011	0.159815081	0.046993133	-0.221688206	0.005567267	0.44795402	5.08E-09	0.344588964	1.13E-05	0.277673582	0.000468634	0.195025525	0.015024334
HNRNPA1	grey	0.415165146	7.81E-08	0.169217488	0.035300735	0.686263159	6.55E-23	-0.449527722	4.42E-09	0.569239559	1.09E-14	0.096309991	0.233215258	-0.025922277	0.748838557	0.672240993	1.00E-21
ACTA2	grey	-0.415100799	7.85E-08	-0.057642014	0.476204149	-0.064251223	0.427039795	0.151648887	0.059613709	0.061723656	0.445486739	-0.004134827	0.959276351	0.102875333	0.202733368	0.148412546	0.065331238
PPP1R14B	grey	0.414996433	7.92E-08	0.154693597	0.05461637	0.534492437	7.89E-13	-0.474297459	4.54E-10	0.111499342	0.167208276	-0.139101623	0.084314091	-0.10078072	0.212128914	0.099697555	0.217107932
GGT5	grey	-0.41496818	7.94E-08	-0.301516699	0.000137521	-0.059792161	0.459881319	0.198261269	0.01340021	0.217967632	0.006438962	0.112716275	0.16259367	-0.013161371	0.870881876	0.269284873	0.000703421
MARCH9	grey	0.41472846	8.09E-08	0.041027958	0.612244078	0.36919959	2.27E-06	-0.27003791	0.000678594	0.426683694	3.09E-08	0.209547773	0.008874522	0.213258611	0.007715386	0.203388543	0.01114057
DOCK5	grey	-0.414664082	8.13E-08	-0.231698331	0.003721487	-0.142092205	0.077786861	0.468720171	7.70E-10	0.289861064	0.000253805	0.29016478	0.000249867	0.659997669	9.60E-21	0.291040697	0.000238824
FSTL1	grey	-0.414450756	8.27E-08	-0.111679919	0.166517439	0.140813497	0.080526083	0.109154537	0.176373329	0.072328662	0.371125226	-0.066892995	0.408238979	-0.22135703	0.005640342	0.278718264	0.000445118
BGN	grey	-0.413538637	8.88E-08	-0.163717587	0.041798181	0.134554439	0.095072015	0.135339981	0.093139475	0.07947388	0.325613079	-0.048199888	0.551460755	-0.105392553	0.191843965	0.241005145	0.002520587
MGP	grey	-0.413170756	9.14E-08	-0.000785546	0.992259994	-0.274535447	0.000546351	0.102902334	0.202614247	-0.327493158	3.19E-05	-0.138653565	0.085328767	-0.119242185	0.139457488	-0.329591737	2.82E-05
MAPK8	grey	0.413069892	9.22E-08	0.130854496	0.104605592	0.495351593	5.65E-11	-0.190204919	0.0177618	0.731632681	3.03E-27	0.423848274	3.90E-08	0.32987723	2.77E-05	0.553611973	7.95E-14
CCL26	grey	-0.411785193	1.02E-07	0.092091817	0.254420974	-0.260028098	0.001084969	0.238416568	0.002813261	-0.484017431	1.77E-10	-0.21008407	0.008698009	-0.207512163	0.009573684	-0.369046643	2.30E-06
GINS3	grey	0.411591069	1.03E-07	0.146607947	0.068709016	0.656305797	1.86E-20	-0.288038142	0.00027868	0.553281346	8.28E-14	0.147145394	0.067688504	0.052015451	0.520366525	0.497915901	4.34E-11
SOX2	grey	0.411554586	1.04E-07	-0.066331204	0.412195694	0.355311229	5.71E-06	-0.143070615	0.075742082	0.484219925	1.73E-10	0.067886641	0.401295782	0.00907489	0.910768512	0.396987412	3.15E-07
TES	grey	-0.411451851	1.05E-07	0.129361759	0.108658408	-0.08229552	0.308675382	0.388258391	5.98E-07	-0.139150836	0.084203235	-0.101082526	0.210756262	-0.170005077	0.034444157	0.017597452	0.827951238
CORO1C	grey	0.411224991	1.06E-07	0.128041651	0.112344105	0.4431061	7.75E-09	-0.102820382	0.202975957	0.483458707	1.87E-10	0.032030483	0.692363311	0.162397089	0.043499319	0.459696645	1.78E-09
VNN2	grey	-0.411023601	1.08E-07	-0.032390861	0.68908011	-0.367361203	2.58E-06	0.694992712	1.11E-23	-0.232249287	0.003638118	-0.018022542	0.82386189	0.12630817	0.117331304	-0.259603541	0.001106342
TMEFF1	grey	0.410824466	1.10E-07	0.125965767	0.11833644	0.50705713	1.67E-11	-0.177307303	0.027306543	0.658895837	1.17E-20	0.34152773	1.37E-05	0.452023314	3.55E-09	0.47356276	4.87E-10
TSPAN7	grey	0.410427815	1.13E-07	-0.058985021	0.465972081	0.213239402	0.007721022	-0.158871875	0.048326373	0.592819199	4.42E-16	0.429036721	2.55E-08	0.26064227	0.00105472	0.336766767	1.83E-05
PARP15	grey	-0.4102689	1.15E-07	-0.260622086	0.001055702	-0.159500245	0.047434711	0.678816407	2.84E-22	0.227611828	0.004395477	0.171952522	0.032401309	0.330655199	2.64E-05	0.265892423	0.000825972
CLEC10A	grey	-0.41013581	1.16E-07	0.058180987	0.472083256	-0.232869211	0.003546328	0.426080146	3.25E-08	-0.240817754	0.00254081	-0.057356684	0.478393611	-0.059675448	0.460759308	-0.193289882	0.015964306
RPL35	grey	0.409951457	1.18E-07	0.378989254	1.16E-06	0.161423981	0.044789669	-0.378026314	1.24E-06	-0.352097377	7.03E-06	-0.15436514	0.05513825	-0.133908607	0.096684554	-0.478276323	3.10E-10
TEAD3	grey	-0.409918102	1.18E-07	-0.225259109	0.004831413	0.147606872	0.066822127	-0.150993856	0.060736499	0.103984921	0.197879616	-0.102962976	0.202346889	-0.290172299	0.00024977	0.381372859	9.78E-07
RREB1	grey	-0.409917302	1.18E-07	-0.370558779	2.07E-06	0.124732292	0.122012861	0.196681739	0.01417276	0.395928144	3.41E-07	0.043093141	0.594442124	-0.093999389	0.244672157	0.70037642	3.59E-24
SLPI	grey	-0.409894788	1.18E-07	-0.151500886	0.059865895	-0.416493842	7.03E-08	0.345363458	1.08E-05	-0.397659601	3.00E-07	-0.198440177	0.013315074	-0.090039209	0.265206283	-0.385721215	7.18E-07
LRRTM1	grey	0.409773068	1.19E-07	0.055514671	0.492658354	0.391318114	4.79E-07	-0.123934048	0.124438774	0.70502693	1.33E-24	0.511682806	1.02E-11	0.537341196	5.65E-13	0.451208579	3.81E-09
TMEM35B	grey	-0.409690951	1.20E-07	-0.19739654	0.013818457	-0.401865763	2.18E-07	0.410128121	1.16E-07	-0.506719934	1.73E-11	-0.224442158	0.004991612	-0.236248951	0.003081608	-0.418981162	5.77E-08
ANO6	grey	-0.409459846	1.22E-07	-0.206172621	0.01005989	-0.078883669	0.329230269	0.184961996	0.021220663	0.110717549	0.170223809	-0.159935983	0.046824472	-0.238282788	0.00282919	0.390524891	5.07E-07
CD70	grey	-0.409072269	1.26E-07	-0.07344644	0.363758567	-0.197562624	0.013737252	0.34334374	1.22E-05	-0.271339847	0.000637564	-0.141639358	0.078748217	-0.061020189	0.450699706	-0.182379592	0.023128089
SP100	grey	-0.409056181	1.26E-07	-0.160744479	0.045709521	-0.416101217	7.26E-08	0.578739985	3.09E-15	-0.253331919	0.001470349	-0.146919763	0.068115422	-0.137767112	0.08736503	-0.112079543	0.164996146
FCGR3B	grey	-0.408938141	1.27E-07	-0.105549537	0.191179253	-0.142966152	0.075958306	0.536971273	5.90E-13	0.04367767	0.589446331	0.060255445	0.456405352	0.151073951	0.060598284	0.061191664	0.449425863
HR	grey	0.408589524	1.31E-07	0.035235606	0.663370793	0.496305618	5.13E-11	-0.194513012	0.01529674	0.683959999	1.04E-22	0.333869142	2.18E-05	0.38674152	6.67E-07	0.53042508	1.26E-12
CADM2	grey	0.408493639	1.32E-07	0.102636349	0.203789923	0.259169557	0.001128586	-0.20707285	0.009730802	0.618058828	1.06E-17	0.401400134	2.26E-07	0.343062319	1.24E-05	0.385323428	7.39E-07
PYCR1	grey	0.408358927	1.33E-07	0.162566873	0.043277402	0.63634042	5.70E-19	-0.49814785	4.24E-11	0.377769718	1.26E-06	-0.024751851	0.759825089	-0.105043508	0.193327952	0.42884047	2.59E-08
SOX11	grey	0.408240436	1.34E-07	0.174659186	0.029733401	0.709948671	4.54E-25	-0.320702015	4.73E-05	0.592597573	4.56E-16	0.14989375	0.062661192	0.120441624	0.135492674	0.521777913	3.36E-12
VCL	grey	-0.408063582	1.36E-07	-0.181171941	0.024069533	0.19711616	0.013956498	0.048635125	0.547868687	0.344347208	1.15E-05	-0.02993313	0.711583108	-0.098728125	0.221634243	0.641377147	2.46E-19
C19orf57	grey	0.407099777	1.47E-07	-0.061108293	0.45004495	0.706711693	9.23E-25	-0.348911076	8.61E-06	0.589611926	6.94E-16	0.079156265	0.327556438	0.017101458	0.832728517	0.561271991	3.04E-14
CCDC15	grey	0.406860633	1.49E-07	0.060975096	0.451035023	0.741358761	2.73E-28	-0.248084174	0.001855561	0.56324199	2.36E-14	0.075473649	0.350631319	-0.048709742	0.547254008	0.614252552	1.90E-17
C5orf30	grey	0.406717823	1.51E-07	0.029978947	0.711161251	0.410187329	1.15E-07	-0.22012857	0.00591895	0.684747175	8.86E-23	0.435235151	1.52E-08	0.414814643	8.03E-08	0.457661881	2.14E-09
RBL1	grey	0.406544911	1.53E-07	0.165906094	0.039101717	0.773672367	3.93E-32	-0.285011841	0.000325024	0.48781598	1.21E-10	-0.031042316	0.701395176	-0.120385224	0.135677156	0.606228405	6.34E-17
DIAPH3	grey	0.406528603	1.53E-07	0.289727462	0.000255556	0.708809206	5.84E-25	-0.297536532	0.000170028	0.372859859	1.77E-06	0.059073319	0.46530362	-0.029086607	0.719393034	0.395474486	3.53E-07
IL18RAP	grey	-0.406437363	1.54E-07	-0.09337232	0.247847784	-0.193613523	0.015785244	0.424877797	3.58E-08	-0.03347425	0.67924506	0.064537363	0.424979605	0.110701998	0.170284201	-0.036725762	0.65005625
ZNF433	grey	0.405384566	1.67E-07	0.098564503	0.222404755	0.535375708	7.12E-13	-0.497684511	4.45E-11	0.405291865	1.68E-07	0.069185236	0.392328334	0.001653145	0.983712392	0.352367087	6.91E-06
EMP3	grey	-0.405004049	1.72E-07	-0.194163883	0.015484761	-0.251621738	0.001587021	0.070968662	0.380210878	-0.453808188	3.02E-09	-0.257743873	0.001204576	-0.407476678	1.42E-07	-0.266510453	0.00080228
KCNMB1	grey	-0.404364339	1.81E-07	-0.253944969	0.001430468	-0.206399656	0.009975983	0.35243066	6.88E-06	0.099540831	0.217835186	0.102954571	0.202383932	0.038142781	0.637496912	0.114953667	0.154358768
HLX	grey	-0.404354822	1.81E-07	-0.212416083	0.007966074	0.01699657	0.833739563	0.033616225	0.677960155	0.080615627	0.31868865	0.004792663	0.952804339	-0.062604409	0.439008237	0.26047694	0.001062786
MPZL2	grey	-0.404191963	1.83E-07	0.004909874	0.951651488	-0.030738832	0.704177508	-0.013679841	0.865842308	-0.130658256	0.1051315	-0.101316834	0.209694993	-0.150504561	0.061586472	-0.02717386	0.737145886
NOD1	grey	-0.404004176	1.86E-07	-0.312950936	7.35E-05	0.038831282	0.631431295	0.288394228	0.00027365	0.101180849	0.210310452	-0.100892547	0.211619565	-0.235579668	0.003169014	0.361063608	3.92E-06
SEPT3	grey	0.403973695	1.86E-07	0.021557268	0.790051071	0.356149051	5.41E-06	-0.073446993	0.363754945	0.755487613	6.76E-30	0.496945565	4.80E-11	0.479496296	2.75E-10	0.470328202	6.62E-10
CD96	grey	-0.403800641	1.89E-07	-0.041054548	0.612013394	-0.275613522	0.000518403	0.630141139	1.57E-18	-0.285683529	0.000314161	-0.142182415	0.077596486	-0.064497517	0.42526615	-0.176763697	0.027790435
CACNA1C	grey	-0.403784479	1.89E-07	-0.274447936	0.000548679	-0.001572623	0.98450564	0.060957158	0.451168451	0.49242308	7.62E-11	0.384982225	7.57E-07	0.221367593	0.005637998	0.567127792	1.43E-14
CLASP2	grey	0.403583999	1.92E-07	0.050839018	0.529857408	0.352970426	6.65E-06	-0.145976377	0.069924214	0.745038848	1.07E-28	0.461877799	1.45E-09	0.43657029	1.36E-08	0.486534637	1.38E-10
BCHE	grey	0.403383445	1.95E-07	0.218323357	0.006350656	0.241492604	0.002468664	-0.328082378	3.08E-05	0.308886837	9.21E-05	0.046116121	0.568815452	0.026089281	0.747274978	0.205995499	0.010125782
UHRF1	grey	0.402672198	2.06E-07	0.095671422	0.236343188	0.754443376	8.96E-30	-0.351953077	7.09E-06	0.484010029	1.77E-10	0.016837582	0.835272609	-0.06470364	0.423785068	0.560394408	3.40E-14
MYCL	grey	0.402050008	2.15E-07	0.044884263	0.579195059	0.402208854	2.13E-07	0.031521474	0.697010348	0.500428091	3.35E-11	0.154176088	0.055440493	0.280157337	0.000414507	0.354190182	6.14E-06
CCSAP	grey	0.402037728	2.16E-07	0.019398964	0.810653756	0.49064001	9.12E-11	-0.224248153	0.005030347	0.571383565	8.23E-15	0.317111125	5.81E-05	0.132788417	0.099532784	0.493842623	6.59E-11
DUSP26	grey	0.40200369	2.16E-07	0.04810838	0.552217437	0.350184101	7.94E-06	-0.242670661	0.002347156	0.649591497	6.05E-20	0.567074274	1.44E-14	0.432906112	1.85E-08	0.320658419	4.75E-05
SLC22A18	grey	-0.401843732	2.19E-07	-0.194485234	0.015311626	-0.209548012	0.008874443	0.208154556	0.009347968	-0.215828816	0.006993337	-0.121107919	0.133327766	-0.182540021	0.023005439	-0.074890225	0.354378454
LAMB1	grey	-0.401008816	2.33E-07	0.021988105	0.785955252	0.223855583	0.005109552	0.053700267	0.506926987	0.033608284	0.678031994	-0.141533287	0.078974776	-0.190918119	0.017331334	0.323145287	4.11E-05
DPH6	grey	0.400277806	2.46E-07	0.063370617	0.433416144	0.171053801	0.033330917	-0.260045558	0.001084098	0.089748656	0.266757805	-0.067829676	0.401691923	-0.111032497	0.169004176	0.019891883	0.80593645
CARMIL3	grey	0.400002502	2.51E-07	-0.10800779	0.180988302	0.455599588	2.57E-09	-0.193683754	0.01574662	0.754422933	9.01E-30	0.424001713	3.85E-08	0.29404699	0.000204279	0.561104746	3.11E-14
ADAM9	grey	-0.39999545	2.52E-07	-0.000547709	0.994603366	-0.01921412	0.812424506	0.145433321	0.070983015	-0.046630905	0.564504121	-0.258611651	0.001157785	-0.270553166	0.000662074	0.285272937	0.000320761
SERP2	grey	0.399989659	2.52E-07	0.075360916	0.351353421	0.047409073	0.558016649	-0.127452426	0.114020385	0.402281874	2.12E-07	0.474571428	4.42E-10	0.380273884	1.06E-06	0.045987318	0.569896609
HFE	grey	-0.399960043	2.52E-07	-0.081717006	0.312100192	-0.344629319	1.13E-05	0.376150521	1.41E-06	-0.343556919	1.21E-05	-0.184380045	0.021638234	-0.243839498	0.002231983	-0.186583933	0.020093348
MMD2	grey	0.399944457	2.53E-07	0.05739985	0.478062031	0.331952642	2.45E-05	-0.189705917	0.018068471	0.673347268	8.11E-22	0.443525324	7.48E-09	0.341652219	1.36E-05	0.412695865	9.49E-08
CYBRD1	grey	-0.399730977	2.57E-07	-0.196874623	0.01407638	-0.264246936	0.000892221	0.174047798	0.030319092	-0.194441404	0.015335141	-0.153568333	0.056421405	-0.313709421	7.04E-05	0.029283349	0.717575285
POLD3	grey	0.399678659	2.58E-07	0.072987352	0.36677314	0.786330362	8.17E-34	-0.248627303	0.001811812	0.559886708	3.62E-14	0.033002546	0.68352068	-0.099167301	0.219575483	0.65253671	3.62E-20
ABCA1	grey	-0.399140202	2.68E-07	-0.311760379	7.85E-05	-0.050092385	0.53592573	0.322642023	4.23E-05	0.25370914	0.001445691	-0.05472261	0.49886085	0.035033042	0.665188979	0.467153545	8.92E-10
LY75	grey	-0.398861189	2.74E-07	-0.252997633	0.00149252	-0.415616319	7.54E-08	0.54096929	3.68E-13	-0.129465019	0.108374153	0.003725772	0.96330214	0.063295567	0.433962081	-0.093184863	0.248802629
C14orf93	grey	0.398785721	2.75E-07	-0.039995226	0.62123292	0.619660091	8.25E-18	-0.350767809	7.65E-06	0.658590607	1.24E-20	0.173177903	0.031169321	0.071951735	0.373629874	0.637902685	4.40E-19
IL1B	grey	-0.398449754	2.83E-07	-0.152677408	0.057885167	-0.225145195	0.004853471	0.633993378	8.38E-19	-0.000599239	0.994095651	0.050187221	0.535153023	0.144154719	0.073527364	0.042236308	0.601799634
GLRX	grey	-0.398333547	2.85E-07	-0.152215491	0.058656297	-0.541115247	3.62E-13	0.506083691	1.85E-11	-0.402394313	2.10E-07	-0.048076224	0.55248346	0.023396228	0.772610114	-0.481943387	2.17E-10
ATAD5	grey	0.397877288	2.95E-07	0.049507488	0.540703614	0.829668431	1.43E-40	-0.323827933	3.95E-05	0.64024706	2.97E-19	0.111968036	0.165419588	0.057094786	0.480408048	0.666951604	2.69E-21
ABTB1	grey	-0.397679717	2.99E-07	-0.429359087	2.48E-08	-0.104956274	0.193700131	0.209272087	0.008966487	0.394784214	3.71E-07	0.373987534	1.64E-06	0.244592426	0.002160533	0.351223739	7.43E-06
CNTNAP5	grey	0.396986111	3.15E-07	0.128116677	0.112132052	0.461196022	1.55E-09	-0.192408373	0.016461014	0.596637241	2.57E-16	0.329125411	2.90E-05	0.333635769	2.21E-05	0.395757206	3.45E-07
FBLIM1	grey	-0.396949715	3.16E-07	0.082448343	0.307774792	0.078784115	0.329842934	-0.018661999	0.817719283	-0.088239339	0.274916778	-0.140182378	0.081906365	-0.189346292	0.018292322	0.098573613	0.222361805
NUPR1	grey	-0.396669729	3.23E-07	-0.378630943	1.19E-06	-0.38667981	6.70E-07	0.386148882	6.96E-07	-0.117771835	0.144437732	-0.116138479	0.150127063	0.143380092	0.075104422	-0.096632863	0.231644838
RIMKLA	grey	0.396268264	3.32E-07	-0.004336393	0.957292975	0.274221257	0.000554753	-0.111145209	0.16856928	0.488932237	1.08E-10	0.345649795	1.06E-05	0.177933135	0.026758389	0.268934842	0.000715244
S100A12	grey	-0.396118916	3.36E-07	-0.074276611	0.358346401	-0.222884901	0.005310208	0.426074942	3.25E-08	-0.111850936	0.165865137	-0.000186968	0.998157777	0.076718466	0.34271981	-0.146841546	0.068263927
ALG6	grey	0.395952663	3.40E-07	0.058882935	0.46674558	0.549502296	1.32E-13	-0.276504046	0.000496319	0.371845449	1.90E-06	0.00477243	0.95300336	-0.037458361	0.643550493	0.34281963	1.26E-05
ADAM22	grey	0.395876606	3.42E-07	-0.035587994	0.660212488	0.443763995	7.32E-09	-0.152611323	0.057994975	0.782603539	2.62E-33	0.328442369	3.02E-05	0.227932157	0.004338937	0.682949104	1.27E-22
C6orf52	grey	0.395525829	3.51E-07	0.165353619	0.039768229	0.288020943	0.000278925	-0.261346763	0.001020975	0.094273798	0.243291421	-0.009810992	0.903564265	-0.019600783	0.808721484	-0.037867704	0.639927072
CNN2	grey	-0.395378974	3.55E-07	0.010895603	0.892963625	0.076375771	0.344886473	0.082483428	0.307568277	-0.069905902	0.38740412	-0.166255971	0.0386845	-0.084764224	0.294338131	0.094771908	0.240798966
ARSJ	grey	-0.395214164	3.59E-07	-0.147663465	0.066716504	-0.171743522	0.032615506	0.032082344	0.691890477	-0.182306591	0.023184086	-0.129604256	0.107991783	-0.365391588	2.94E-06	0.071730296	0.375106129
VAMP5	grey	-0.395029802	3.64E-07	-0.120554767	0.13512317	-0.539197506	4.54E-13	0.317269479	5.76E-05	-0.616406345	1.36E-17	-0.213754835	0.007571035	-0.286056962	0.000308268	-0.611425548	2.91E-17
ANXA1	grey	-0.395008634	3.65E-07	-0.124600208	0.122411725	-0.260063387	0.00108321	0.271896813	0.00062072	-0.289827611	0.000254242	-0.187837915	0.019257609	-0.248511409	0.001821068	-0.141588267	0.078857277
PANK1	grey	0.394811489	3.70E-07	0.157457643	0.050384253	0.568107106	1.26E-14	-0.222252596	0.005444678	0.648823247	6.91E-20	0.279376085	0.000430875	0.230584617	0.00389528	0.626379517	2.87E-18
C2	grey	-0.394436035	3.81E-07	-0.13589378	0.091795913	-0.313695991	7.05E-05	0.691921284	2.09E-23	-0.135463994	0.09283726	-0.06920388	0.392200471	0.256188653	0.001292785	-0.111073567	0.168845612
AMN1	grey	0.394095956	3.90E-07	0.121129446	0.133258264	0.120599091	0.134978628	-0.196173948	0.014429253	0.399637787	2.58E-07	0.36538581	2.94E-06	0.352834425	6.70E-06	0.09125832	0.258763529
RBMS1	grey	-0.393637783	4.04E-07	-0.046963991	0.561722837	0.045977354	0.569980286	0.049934621	0.537212386	-0.065276365	0.419685508	-0.18039908	0.024689141	-0.383494646	8.42E-07	0.268365037	0.000734881
MSN	grey	-0.393464647	4.09E-07	-0.215874379	0.006981098	0.072783491	0.368116706	0.287237941	0.000290298	0.161105693	0.045218597	-0.015299812	0.850131756	-0.123607415	0.125442107	0.369948246	2.16E-06
RIPPLY2	grey	0.393114058	4.20E-07	0.155397764	0.053511272	0.282372938	0.000371164	-0.252719261	0.001511214	0.49369055	6.70E-11	0.457834198	2.10E-09	0.404113586	1.84E-07	0.17059168	0.033817653
IBSP	grey	-0.391985992	4.56E-07	0.018779395	0.81659277	-0.130088731	0.106669558	0.355746169	5.55E-06	-0.241675499	0.002449433	-0.211609237	0.008212889	-0.059321542	0.463427283	-0.142307335	0.077333484
ZNF92	grey	0.391866632	4.60E-07	0.128228478	0.111816638	0.583842049	1.54E-15	-0.267192212	0.00077687	0.463874659	1.21E-09	0.041719364	0.606258138	-0.080255499	0.320862361	0.510295746	1.18E-11
APOBEC3F	grey	-0.391748089	4.64E-07	-0.065778433	0.416110779	-0.291234249	0.000236446	0.304242264	0.000118712	-0.377799456	1.26E-06	-0.23108609	0.003816142	-0.24039421	0.002587059	-0.221689661	0.005566947
RMND5A	grey	0.391519192	4.72E-07	0.004833413	0.952403524	0.558268104	4.44E-14	-0.233332305	0.003479125	0.761245663	1.39E-30	0.271612249	0.000629274	0.230113712	0.003970935	0.786123024	8.72E-34
SLITRK1	grey	0.391298544	4.79E-07	0.059103885	0.465072347	0.397411235	3.05E-07	-0.137503494	0.087978015	0.677281771	3.82E-22	0.452673625	3.35E-09	0.516296138	6.15E-12	0.437484151	1.26E-08
CD248	grey	-0.390851066	4.95E-07	-0.013859729	0.864095035	0.229155072	0.004129043	0.031346634	0.698609178	0.113378077	0.160124398	-0.011131252	0.8906629	-0.080995393	0.316406772	0.260638441	0.001054906
ODF3B	grey	-0.390266305	5.17E-07	-0.348237884	8.99E-06	-0.22856558	0.004229054	0.582255279	1.92E-15	-0.036019186	0.656356044	-0.071918614	0.373850452	0.064296793	0.426711312	0.020991428	0.795439046
NNMT	grey	-0.390169209	5.20E-07	-0.123470177	0.125865523	-0.237650171	0.002905624	0.311301531	8.06E-05	-0.453607966	3.08E-09	-0.324309165	3.84E-05	-0.315184004	6.48E-05	-0.349094401	8.51E-06
CFD	grey	-0.390040179	5.25E-07	-0.169273012	0.035239764	-0.260214329	0.001075714	0.57211997	7.47E-15	-0.185285137	0.020991813	-0.059358951	0.463144869	0.226874862	0.004528072	-0.200119867	0.012538573
LINGO1	grey	0.390002933	5.27E-07	0.047648044	0.556031615	0.431639566	2.05E-08	-0.309905567	8.70E-05	0.588457309	8.15E-16	0.376822796	1.35E-06	0.27271082	0.000596838	0.410771206	1.10E-07
ADGRA1	grey	0.389849435	5.33E-07	0.025459356	0.753177997	0.411767331	1.02E-07	-0.305387906	0.000111548	0.703766127	1.74E-24	0.448529619	4.83E-09	0.293300213	0.000212397	0.530126622	1.31E-12
PLOD2	grey	-0.389746925	5.37E-07	-0.152904133	0.057509731	-0.083555285	0.301303001	0.13100356	0.104207495	-0.115438874	0.15261507	-0.282355803	0.000371482	-0.257522023	0.001216813	0.110249999	0.172046422
RAD18	grey	0.389501198	5.46E-07	0.169435019	0.03506237	0.701020299	3.13E-24	-0.415407885	7.67E-08	0.43552568	1.48E-08	-0.018678052	0.817565211	-0.129684639	0.107771518	0.512486244	9.31E-12
RNF165	grey	0.388787478	5.75E-07	0.029898622	0.711900896	0.578787539	3.07E-15	-0.121789154	0.131141817	0.779461985	6.90E-33	0.397758929	2.97E-07	0.410676073	1.11E-07	0.585294831	1.26E-15
C12orf76	grey	0.388356184	5.94E-07	-0.108244951	0.180026665	0.198518403	0.013277997	-0.301049772	0.00014101	0.554194563	7.39E-14	0.407316323	1.44E-07	0.320959165	4.66E-05	0.291082766	0.000238306
SQOR	grey	-0.388226776	5.99E-07	-0.060155714	0.457152385	-0.521056717	3.64E-12	0.736431794	9.37E-28	-0.403770756	1.89E-07	-0.103742113	0.198934485	0.12368903	0.125190822	-0.412824637	9.39E-08
PDPN	grey	-0.388166751	6.02E-07	-0.137392266	0.088237679	-0.234617095	0.003298648	0.136246141	0.090949115	-0.219880427	0.005976696	-0.057485665	0.477403206	-0.250273422	0.001684889	-0.130186607	0.106403986
SRR	grey	0.387993929	6.09E-07	0.067961512	0.400775477	0.526169876	2.05E-12	-0.255646882	0.001324874	0.483161907	1.92E-10	0.117231332	0.146302017	-0.044814377	0.579786547	0.391700047	4.65E-07
VNN1	grey	-0.387788375	6.19E-07	0.030675659	0.704757168	-0.237340449	0.002943722	0.653435518	3.09E-20	-0.147931485	0.066218131	0.007931814	0.921970024	0.178210662	0.026518336	-0.120939714	0.133871776
ITGB3	grey	-0.387236045	6.44E-07	-0.062091102	0.442777403	0.084540793	0.295617236	0.251626752	0.001586667	0.156229443	0.05222994	-0.082284085	0.308742837	0.021458291	0.79099283	0.332415141	2.38E-05
LACC1	grey	-0.387112545	6.49E-07	-0.111976171	0.165388669	-0.162402528	0.043492196	0.510901336	1.10E-11	0.332262158	2.40E-05	0.292687763	0.000219278	0.521753077	3.36E-12	0.337350037	1.77E-05
FKBP9	grey	-0.387094535	6.50E-07	-0.181495972	0.023813755	0.16286807	0.04288605	-0.070264108	0.384970491	0.104260448	0.196687513	-0.122604596	0.128561531	-0.290759876	0.000242314	0.356732845	5.21E-06
GALNT6	grey	-0.386685735	6.70E-07	-0.214250097	0.007429361	-0.261174821	0.001029118	0.601716622	1.23E-16	0.186981367	0.019825142	0.220819503	0.005760776	0.483466867	1.86E-10	0.168914712	0.03563479
BRSK2	grey	0.386408699	6.83E-07	-0.058865647	0.466876639	0.450275806	4.14E-09	-0.218515828	0.006303328	0.779539864	6.74E-33	0.544523863	2.41E-13	0.417029297	6.74E-08	0.520072534	4.06E-12
VIM	grey	-0.386147091	6.96E-07	-0.204412841	0.010731648	-0.010078921	0.900943953	0.007213859	0.929013571	-0.098448949	0.222950052	-0.290049012	0.000251361	-0.367921832	2.48E-06	0.191659156	0.016893692
UNG	grey	0.385760202	7.16E-07	-0.005486739	0.945979135	0.484126854	1.75E-10	-0.259546061	0.001109265	0.364977401	3.02E-06	0.012256844	0.879686257	-0.131370092	0.103233683	0.407332693	1.44E-07
AEBP1	grey	-0.385656241	7.21E-07	-0.34273648	1.27E-05	-0.04181141	0.605463192	0.170033504	0.034413572	0.07892813	0.328956891	0.006582086	0.935216209	-0.154332886	0.055189719	0.214135583	0.007461908
SLAMF6	grey	-0.385136405	7.49E-07	-0.043756088	0.588777578	-0.247665489	0.001889939	0.714071499	1.82E-25	-0.176376149	0.028139866	-0.059681243	0.460715688	0.075117627	0.352914963	-0.111776388	0.166149247
CST7	grey	-0.385019663	7.55E-07	-0.038307464	0.636043858	-0.275745657	0.00051507	0.597493661	2.27E-16	-0.33058206	2.66E-05	-0.140693216	0.080787689	0.001773729	0.982524524	-0.316640415	5.97E-05
LYZ	grey	-0.38491535	7.60E-07	0.007460608	0.926592177	-0.338413824	1.66E-05	0.679846052	2.32E-22	-0.339887181	1.51E-05	-0.140728468	0.080710947	0.032975124	0.683769553	-0.306929373	0.000102543
HPD	grey	-0.384761501	7.69E-07	-0.287213657	0.000290658	-0.284766248	0.000329083	0.265759187	0.000831164	-0.207116935	0.009714933	-0.145855426	0.070158916	-0.17467371	0.029719607	-0.165574924	0.039500107
JADE2	grey	-0.384450565	7.86E-07	-0.350609248	7.73E-06	-0.191285479	0.017113163	0.327747504	3.14E-05	0.234888938	0.003261562	0.139901244	0.082527301	0.052572348	0.515904209	0.397407212	3.05E-07
SP140L	grey	-0.384282316	7.96E-07	-0.330940856	2.60E-05	-0.175796833	0.028669191	0.405015557	1.72E-07	0.021539695	0.790218263	-0.093805204	0.245652521	-0.204194578	0.010817658	0.220018211	0.00594457
CD55	grey	-0.383818167	8.22E-07	0.001063118	0.989525209	-0.250165558	0.001692952	0.580412025	2.46E-15	0.050197181	0.535071902	0.240148041	0.002614289	0.385104449	7.50E-07	-0.039344202	0.626928421
CXCR2	grey	-0.383619333	8.34E-07	-0.16408508	0.041334798	-0.176620359	0.027919241	0.689666574	3.30E-23	0.128023058	0.112396703	0.12239618	0.129217271	0.28958558	0.000257427	0.130642009	0.105175133
SRPK2	grey	0.383525916	8.40E-07	0.078673149	0.330526686	0.474012285	4.67E-10	-0.133983333	0.096496876	0.69617779	8.67E-24	0.285074796	0.000323992	0.199481911	0.012828687	0.668038146	2.20E-21
RPA3	grey	0.38330759	8.53E-07	0.232858791	0.003547853	0.338039718	1.69E-05	-0.124684775	0.122156236	-0.069853788	0.387758951	-0.096167578	0.233910317	-0.105384741	0.19187709	-0.207371349	0.0096238
CELSR1	grey	-0.383285712	8.54E-07	-0.244452975	0.002173607	0.0289591	0.720571933	0.143651018	0.074549765	0.160092482	0.046606902	-0.067606613	0.403245365	-0.050274129	0.534445402	0.382227337	9.21E-07
LMO1	grey	0.382922444	8.77E-07	0.124782133	0.121862613	0.380842326	1.02E-06	-0.262286174	0.000977516	0.306112074	0.000107229	0.142615135	0.07668852	0.053786534	0.506243744	0.125027612	0.121124699
GSTCD	grey	0.38251223	9.02E-07	0.205519597	0.010304713	0.541959532	3.27E-13	-0.263729529	0.000914039	0.383301257	8.53E-07	0.008108729	0.920235296	-0.086390508	0.285138762	0.358600637	4.61E-06
RUNDC3A	grey	0.382419695	9.08E-07	-0.015257781	0.850538662	0.238626914	0.002788379	-0.118568587	0.141722551	0.689339728	3.53E-23	0.68894165	3.82E-23	0.510055965	1.21E-11	0.303513042	0.000123494
RND1	grey	0.382101784	9.29E-07	-0.014688049	0.856058096	0.244646662	0.002155467	-0.103441838	0.200244642	0.5046949	2.14E-11	0.440221869	9.94E-09	0.233243069	0.003491985	0.21790462	0.006454717
DPEP2	grey	-0.381860895	9.45E-07	-0.198971808	0.013064875	-0.281801459	0.000381923	0.625871296	3.11E-18	0.081096966	0.315798261	0.1611947	0.045098307	0.362091274	3.66E-06	-0.014798699	0.854985589
C5orf46	grey	-0.381800745	9.49E-07	-0.053562194	0.508021539	-0.123437287	0.12596716	0.184635018	0.021454418	-0.238767328	0.002771881	-0.116373981	0.149296477	-0.152479437	0.058214634	-0.17150428	0.03286217
TNC	grey	-0.38171435	9.55E-07	-0.253028676	0.001490448	0.070347458	0.384405546	0.127398381	0.114175109	0.107030547	0.184990666	-0.13806216	0.08668301	-0.225173873	0.004847909	0.354870097	5.88E-06
FAM171A2	grey	0.381683972	9.57E-07	-0.015177491	0.851316062	0.626995502	2.60E-18	-0.320424206	4.81E-05	0.776166321	1.87E-32	0.362234001	3.63E-06	0.246102358	0.002023467	0.676963524	4.06E-22
LDLRAD2	grey	-0.381330201	9.81E-07	-0.20532429	0.010378948	0.122784164	0.127998613	0.043074911	0.594598236	0.177425805	0.027202019	-0.067644776	0.402979341	-0.127616646	0.113551249	0.336487685	1.86E-05
HP	grey	-0.381236701	9.88E-07	-0.278780688	0.000443748	-0.321582251	4.50E-05	0.302368517	0.000131363	-0.23481745	0.003271278	-0.030667984	0.704827606	-0.05356587	0.507992387	-0.248334164	0.001835306
DYSF	grey	-0.381124893	9.96E-07	-0.165228407	0.039920606	-0.074366864	0.357761051	0.325632677	3.56E-05	0.32396126	3.92E-05	0.199346316	0.012891103	0.368469045	2.39E-06	0.410597833	1.12E-07
CCDC34	grey	0.381063616	1.00E-06	0.193825194	0.015669082	0.498858843	3.94E-11	-0.289035465	0.000264804	0.173054692	0.031291369	-0.037947678	0.639220149	-0.183965847	0.021939734	0.159444281	0.047513564
EPOP	grey	0.381025836	1.00E-06	0.012542924	0.876899998	0.632320534	1.10E-18	-0.277967986	0.000461893	0.641889466	2.26E-19	0.203024499	0.011289171	0.162786176	0.042992162	0.597609726	2.23E-16
CYGB	grey	-0.380335309	1.05E-06	-0.068321122	0.398282	-0.054548368	0.500230803	0.064888106	0.42246214	0.163041434	0.042662141	0.351992765	7.08E-06	0.153461087	0.056595976	0.150450371	0.061681203
OLFML2A	grey	-0.380035093	1.08E-06	-0.272323674	0.000608089	0.242718975	0.00234229	-0.027162401	0.737252664	0.347970975	9.14E-06	0.033433163	0.679617076	-0.149615355	0.063156099	0.50868267	1.40E-11
ZBTB18	grey	0.379883442	1.09E-06	-0.092889211	0.250313757	0.429300698	2.49E-08	-0.08498356	0.293086053	0.713678204	1.98E-25	0.401379455	2.27E-07	0.317289396	5.75E-05	0.547818035	1.62E-13
ZIK1	grey	0.379801576	1.09E-06	0.0203738	0.801331179	0.655660809	2.09E-20	-0.345376702	1.08E-05	0.53335988	8.99E-13	0.108048034	0.180824856	-0.060941097	0.45128794	0.519592653	4.28E-12
SLA2	grey	-0.37973477	1.10E-06	-0.158891933	0.048297697	-0.167422796	0.037320073	0.537354266	5.65E-13	-0.100990123	0.211175845	-0.071665289	0.37554019	-0.002807221	0.972345446	0.003715692	0.963401358
MICAL2	grey	-0.379650285	1.10E-06	-0.2174184	0.006577453	-0.030193461	0.709187291	0.264692215	0.000873829	0.444701792	6.75E-09	0.5843409	1.44E-15	0.325121699	3.66E-05	0.428489346	2.67E-08
PALLD	grey	-0.379564227	1.11E-06	-0.205434373	0.010337048	0.040245784	0.619046864	0.113181059	0.160856547	0.221490991	0.005610681	-0.036633818	0.65087463	-0.101872119	0.207195212	0.388206357	6.00E-07
CTBS	grey	-0.379479735	1.12E-06	-0.136419888	0.09053386	-0.397340864	3.07E-07	0.344650489	1.13E-05	-0.293949681	0.00020532	-0.164019904	0.041416665	-0.121996079	0.130483316	-0.212220435	0.008025311
TCTEX1D4	grey	-0.379436208	1.12E-06	-0.35437208	6.07E-06	-0.194040742	0.015551557	0.261511831	0.001013212	0.069198897	0.392234642	-0.062319772	0.441096046	0.015007286	0.852964518	0.146017891	0.069843804
PPL	grey	-0.378784447	1.17E-06	-0.334334079	2.12E-05	-0.111956896	0.165461937	0.162445221	0.043436312	0.125672002	0.119204116	0.068646401	0.396034563	-0.042471316	0.59977761	0.225647918	0.0047568
CHRNA9	grey	-0.378763549	1.18E-06	-0.125302183	0.120303437	-0.211920037	0.008117024	0.029330125	0.717143347	-0.242712658	0.002342926	-0.189597807	0.018135514	-0.282016378	0.000377843	-0.050007153	0.536620658
FAM72C	grey	0.378449145	1.20E-06	0.156297908	0.0521256	0.70902697	5.57E-25	-0.282799668	0.000363313	0.427738469	2.84E-08	0.017371112	0.830130512	0.019433263	0.81032528	0.403780706	1.89E-07
B3GALT2	grey	0.378345195	1.21E-06	0.125131349	0.120813905	0.264745358	0.000871657	-0.152093129	0.058861979	0.556046172	5.87E-14	0.472682364	5.30E-10	0.462133803	1.42E-09	0.303753073	0.000121901
CD72	grey	-0.378308176	1.21E-06	-0.131482017	0.102937751	-0.10398642	0.197873116	0.466925455	9.11E-10	-0.075467859	0.350668382	-0.072810764	0.367936785	0.115397893	0.152761768	-0.039360346	0.626786913
CCNJL	grey	0.377892662	1.25E-06	0.18011313	0.024921831	0.625059215	3.53E-18	-0.313710635	7.04E-05	0.449341994	4.50E-09	0.011584939	0.886235976	-0.115912166	0.150928528	0.483401716	1.88E-10
ITPR1	grey	-0.377782198	1.26E-06	-0.217522953	0.006550887	-0.084508674	0.295801409	0.19426883	0.015428032	0.432507599	1.91E-08	0.434373745	1.63E-08	0.324511604	3.80E-05	0.486993262	1.31E-10
HMOX1	grey	-0.377145309	1.32E-06	-0.072563535	0.369569753	-0.251305866	0.001609473	0.514481512	7.50E-12	-0.134501085	0.095204416	-0.026854974	0.740119425	0.134233305	0.095871148	-0.103134282	0.20159302
C7orf61	grey	0.37707342	1.32E-06	-0.155239332	0.053758284	0.334225862	2.14E-05	-0.254665215	0.001384877	0.34738646	9.48E-06	0.026296236	0.745338786	0.065992313	0.414593374	0.279598595	0.000426153
IGSF9	grey	0.377071148	1.32E-06	-0.028068742	0.728822223	0.553909133	7.66E-14	-0.204102914	0.01085396	0.611276546	2.98E-17	0.198636809	0.013222049	0.154230166	0.055353898	0.500590516	3.29E-11
GSAP	grey	-0.376978362	1.33E-06	-0.242114569	0.00240382	-0.179380667	0.025526462	0.336506853	1.86E-05	0.012510064	0.877219958	-0.012262101	0.879635039	-0.136478853	0.090393278	0.089844028	0.266247846
MLLT11	grey	0.376939087	1.34E-06	0.138769475	0.085065343	0.482443532	2.06E-10	-0.285319308	0.000320009	0.530693323	1.22E-12	0.359408486	4.37E-06	0.288397278	0.000273607	0.337741751	1.73E-05
ARHGEF7	grey	0.376853081	1.34E-06	-0.0108785	0.893130634	0.547270235	1.73E-13	-0.31787498	5.57E-05	0.746870484	6.64E-29	0.310226414	8.55E-05	0.21173884	0.008172792	0.680082917	2.22E-22
ZNF501	grey	0.37662622	1.36E-06	0.159443812	0.047514226	0.462696243	1.35E-09	-0.263062963	0.000942868	0.496248092	5.16E-11	0.126949269	0.115467192	0.029610951	0.714552017	0.463767989	1.22E-09
CLIC1	grey	-0.376423054	1.38E-06	0.098125831	0.224479871	-0.235748793	0.003146718	0.143420133	0.075022238	-0.630586418	1.46E-18	-0.299414251	0.000153891	-0.395841944	3.43E-07	-0.502635339	2.66E-11
LRRK1	grey	-0.376177711	1.41E-06	-0.12560366	0.119406681	-0.094290706	0.243206525	0.492324344	7.69E-11	0.278286619	0.000454699	0.262870272	0.000951356	0.225804119	0.004727117	0.435162455	1.53E-08
KCNH4	grey	0.376164039	1.41E-06	0.010834014	0.893565085	0.476705145	3.60E-10	-0.251867496	0.001569752	0.563552159	2.27E-14	0.311987811	7.75E-05	0.163752644	0.04175379	0.395115005	3.62E-07
ZNF730	grey	0.376140031	1.41E-06	0.150067965	0.062353107	0.594259407	3.60E-16	-0.25184573	0.001571274	0.449593982	4.40E-09	0.100210575	0.214739438	0.139849008	0.082643089	0.387272125	6.42E-07
MAST1	grey	0.376048184	1.42E-06	-0.163298499	0.042331928	0.50101982	3.15E-11	-0.23494545	0.003253899	0.835890819	1.07E-41	0.518839005	4.65E-12	0.354068312	6.19E-06	0.626423819	2.85E-18
DYRK3	grey	-0.3760429	1.42E-06	-0.272245884	0.000610373	-0.024891192	0.758514552	0.199109931	0.013000548	0.011845107	0.88369893	-0.148818763	0.064589902	-0.146242822	0.069409436	0.189215625	0.01837425
COL5A2	grey	-0.375719493	1.45E-06	-0.002709851	0.973304297	0.209871223	0.008767689	-0.002118146	0.979131896	0.023676742	0.769959411	-0.247664564	0.001890016	-0.266615068	0.000798332	0.372319536	1.84E-06
PSMC3IP	grey	0.375569249	1.47E-06	-0.033848804	0.675857271	0.756361177	5.34E-30	-0.3351461	2.02E-05	0.540985523	3.68E-13	0.045115773	0.57723766	-0.103384138	0.200497108	0.597119484	2.39E-16
LRP10	grey	-0.375384485	1.49E-06	-0.268819228	0.000719189	-0.046718742	0.563770038	0.168672037	0.035904459	0.21540869	0.007107091	-0.0205615	0.799539337	-0.146851484	0.068245043	0.474132463	4.61E-10
TMEM170B	grey	0.375067884	1.52E-06	-0.011704744	0.885067545	0.444303212	6.99E-09	-0.134826096	0.094400136	0.783309156	2.11E-33	0.402312127	2.11E-07	0.263204366	0.000936684	0.645778021	1.17E-19
YBX3	grey	-0.374633221	1.57E-06	-0.25472798	0.001380967	0.024565502	0.761578804	-0.032450931	0.688533408	-0.05446613	0.500878069	-0.191956313	0.016720913	-0.165608563	0.039459485	0.18117596	0.024066347
FAM217B	grey	0.374572198	1.57E-06	0.06132859	0.448410133	0.281332587	0.000390965	-0.298805284	0.000158961	0.532820518	9.57E-13	0.36938551	2.25E-06	0.1882468	0.018991683	0.449095073	4.60E-09
ZNF491	grey	0.374402461	1.59E-06	0.050840021	0.529849275	0.559586994	3.76E-14	-0.349646075	8.22E-06	0.568849838	1.15E-14	0.207329696	0.009638668	0.10126708	0.209920028	0.428126502	2.75E-08
PRMT3	grey	0.374400803	1.59E-06	0.140305191	0.081636289	0.299845047	0.000150395	-0.237173193	0.002964483	0.256899614	0.001251753	-0.028435055	0.725424046	-0.079482038	0.325563265	0.193227895	0.015998802
PCGF2	grey	0.374385048	1.59E-06	0.028848714	0.721593076	0.691077118	2.48E-23	-0.393884658	3.96E-07	0.607334897	5.38E-17	0.119450215	0.13876357	0.093665077	0.246361654	0.615689792	1.52E-17
ARHGEF39	grey	0.373711706	1.67E-06	0.075653793	0.349479362	0.762272885	1.05E-30	-0.306487638	0.000105052	0.480524659	2.49E-10	0.063473469	0.432668604	0.035789959	0.658405055	0.479099019	2.86E-10
EFNA2	grey	0.373611999	1.68E-06	0.049503128	0.540739307	0.554384026	7.22E-14	-0.348736167	8.71E-06	0.431703018	2.04E-08	0.093896185	0.245192852	0.060483827	0.454697229	0.37152611	1.94E-06
RUFY3	grey	0.373158086	1.74E-06	-0.05623154	0.487080161	0.382290396	9.17E-07	-0.245720154	0.002057394	0.746598236	7.13E-29	0.369002914	2.30E-06	0.328711248	2.97E-05	0.571408099	8.20E-15
GPRIN1	grey	0.37301888	1.75E-06	-0.009629491	0.905339912	0.552003577	9.70E-14	-0.117660508	0.144820235	0.700743043	3.32E-24	0.419330951	5.61E-08	0.275676077	0.000516822	0.556865769	5.30E-14
KBTBD7	grey	0.372955201	1.76E-06	0.045370304	0.575089183	0.492734176	7.38E-11	-0.255812277	0.001315001	0.710987004	3.61E-25	0.305226341	0.000112533	0.139623393	0.083144693	0.686947575	5.71E-23
STK32C	grey	0.372752641	1.78E-06	-0.024187624	0.765138698	0.280642166	0.000404641	-0.23900154	0.002744557	0.667862837	2.27E-21	0.587232123	9.67E-16	0.382921925	8.77E-07	0.438236606	1.18E-08
P3H2	grey	-0.372736149	1.79E-06	-0.184746968	0.021374137	-0.092111536	0.25431885	0.10858571	0.178651543	0.023152389	0.774916399	-0.036563381	0.651501862	-0.129034834	0.109562227	0.1736236	0.030731203
HOXD3	grey	0.372668681	1.79E-06	0.123353994	0.12622484	0.478176961	3.13E-10	-0.284537715	0.000332901	0.48078531	2.43E-10	0.092671696	0.25142956	0.200364011	0.012429078	0.347836793	9.22E-06
REEP1	grey	0.372641999	1.80E-06	0.066290923	0.412480261	0.32800365	3.09E-05	-0.116511898	0.148811672	0.541098926	3.63E-13	0.385802281	7.14E-07	0.248133588	0.001851541	0.238930113	0.002752864
ADAMTS4	grey	-0.37228692	1.84E-06	-0.115121652	0.153753387	0.040581936	0.616119252	0.190742532	0.017436464	0.19223994	0.016557436	0.084499395	0.295854635	0.417424322	6.53E-08	0.275970942	0.000509432
RAMP2	grey	0.372140943	1.86E-06	0.117127841	0.146661045	0.381047322	1.00E-06	-0.356304486	5.36E-06	0.240663006	0.00255762	0.079341039	0.326424971	-0.010046135	0.901264539	0.091521008	0.257389457
ADAMTSL5	grey	-0.371950749	1.89E-06	-0.370643018	2.06E-06	-0.067526659	0.40380304	0.137312162	0.088425063	0.31852829	5.36E-05	0.298145187	0.000164632	0.221538261	0.005600247	0.300285366	0.0001469
ZNF107	grey	0.371779278	1.91E-06	0.078294248	0.332868246	0.57470735	5.30E-15	-0.212938171	0.007809893	0.513349206	8.48E-12	0.04646416	0.565898909	-0.077660916	0.33680578	0.594735146	3.37E-16
KCNQ2	grey	0.371709202	1.92E-06	0.16015653	0.046518104	0.341990031	1.33E-05	-0.249075289	0.001776436	0.400705803	2.38E-07	0.312675598	7.46E-05	0.124217621	0.123572745	0.218157988	0.006391572
CHRNA5	grey	0.371265274	1.98E-06	0.195926122	0.014555898	0.490027688	9.70E-11	-0.2686148	0.000726213	0.067399783	0.404688936	-0.036461885	0.652406099	-0.154860101	0.054353377	0.0613032	0.44859838
TNFRSF10B	grey	-0.371249768	1.98E-06	-0.187458546	0.019507214	0.037187993	0.645948349	0.123704718	0.125142565	-0.010185358	0.899903305	-0.078407517	0.332167151	-0.119883261	0.137327516	0.188522866	0.018813943
HSPA6	grey	-0.371188788	1.99E-06	-0.221831871	0.00553583	-0.089624354	0.267423449	0.229476585	0.004075396	-0.059535119	0.461816179	-0.056789615	0.482761095	0.005748155	0.943409491	0.027630548	0.732894158
XKR5	grey	0.370727658	2.05E-06	0.217564889	0.006540258	0.646640624	1.01E-19	-0.255257795	0.001348366	0.330328693	2.70E-05	-0.069930591	0.387236083	-0.008401983	0.917360648	0.391138167	4.85E-07
DSCAML1	grey	0.370684811	2.06E-06	0.039341796	0.626949515	0.406457429	1.54E-07	-0.054641837	0.499495666	0.737054325	8.03E-28	0.417231757	6.63E-08	0.59914151	1.79E-16	0.507823999	1.54E-11
ADGRB1	grey	0.37031216	2.11E-06	0.181499384	0.023811074	0.382929137	8.76E-07	-0.307817038	9.77E-05	0.49941463	3.72E-11	0.304827288	0.000115002	0.15315196	0.057101649	0.38669675	6.69E-07
ETV2	grey	0.369961239	2.16E-06	0.090639483	0.262020406	0.331443156	2.52E-05	-0.340694301	1.44E-05	0.004053316	0.960078478	0.011868407	0.883471769	-0.109793756	0.17383886	-0.192076911	0.016651232
RPS7	grey	0.369909186	2.17E-06	0.394995997	3.65E-07	0.086883358	0.282389296	-0.420473779	5.12E-08	-0.371731712	1.91E-06	-0.131021327	0.104160125	-0.11857202	0.141710936	-0.503044594	2.55E-11
CAPN2	grey	-0.369309571	2.26E-06	-0.340154431	1.49E-05	0.05078641	0.530283843	-0.013973393	0.862991344	0.317441974	5.70E-05	0.033829051	0.676035769	-0.123028782	0.127234827	0.562562458	2.58E-14
ZNF486	grey	0.369222326	2.27E-06	0.17231302	0.03203465	0.572938847	6.70E-15	-0.332890219	2.31E-05	0.392068061	4.53E-07	0.081636463	0.312578968	0.045620463	0.57298126	0.371930084	1.89E-06
E2F5	grey	0.369046694	2.30E-06	0.183144312	0.022548457	0.407406919	1.43E-07	-0.392244697	4.47E-07	0.293815764	0.000206761	-0.080029297	0.322232589	-0.12414717	0.123787467	0.318349996	5.42E-05
ANGPT1	grey	-0.36838958	2.40E-06	-0.0115544	0.886533863	-0.215193526	0.007165983	0.109431361	0.175272409	-0.152260798	0.058580289	0.054902631	0.497447537	-0.127629865	0.113513551	-0.069619566	0.38935613
ABHD17B	grey	0.368210348	2.43E-06	0.152669816	0.057897773	0.399175266	2.68E-07	-0.172644145	0.031700975	0.658606014	1.23E-20	0.414635578	8.15E-08	0.457031892	2.26E-09	0.458866301	1.92E-09
RMI2	grey	0.367964345	2.47E-06	0.118264364	0.142754667	0.73412687	1.65E-27	-0.190815548	0.01739268	0.343198447	1.23E-05	0.025383374	0.753891002	-0.076286313	0.345453486	0.361836382	3.73E-06
EPHA1	grey	-0.367882823	2.49E-06	-0.31556847	6.34E-05	0.136036936	0.091451125	0.026793775	0.740690529	0.226862125	0.004530395	0.019410684	0.810541511	-0.113815602	0.158507414	0.387908653	6.13E-07
FGR	grey	-0.367809891	2.50E-06	-0.206842961	0.009813924	-0.170150641	0.034287782	0.658210908	1.32E-20	0.125547542	0.11957321	0.111903276	0.165665881	0.350382521	7.84E-06	0.124933059	0.121408516
ELAVL2	grey	0.367792069	2.50E-06	0.034578954	0.669271879	0.380043588	1.07E-06	-0.134565207	0.095045311	0.673931543	7.26E-22	0.642055253	2.20E-19	0.461446541	1.51E-09	0.405038598	1.72E-07
MAP3K1	grey	0.367155308	2.61E-06	0.180356945	0.02472331	0.550374996	1.18E-13	-0.370314366	2.11E-06	0.439836925	1.03E-08	0.108067691	0.180745061	-0.088267843	0.274761146	0.469136888	7.41E-10
LUZP1	grey	-0.367081057	2.62E-06	-0.217416084	0.006578042	0.104350971	0.196296989	0.18789726	0.019218814	0.442121009	8.44E-09	0.159028109	0.048103383	-0.008739435	0.914054068	0.719805941	4.94E-26
LAMB3	grey	-0.366981917	2.64E-06	-0.261323101	0.001022092	-0.147965079	0.066155879	0.19168114	0.016880856	0.05771619	0.475635853	0.051712522	0.522802087	-0.203536165	0.011080804	0.251135056	0.001621733
FXYD5	grey	-0.366635422	2.70E-06	-0.034577307	0.669286699	-0.221280631	0.005657321	0.55770089	4.77E-14	-0.244016579	0.002214988	-0.168163503	0.036475151	0.111197312	0.168368521	-0.155569107	0.053245187
ST14	grey	-0.366476229	2.73E-06	-0.095403614	0.237663709	-0.152429122	0.058298616	0.709730474	4.77E-25	-0.136872141	0.089460055	-0.155817728	0.05286104	0.201516605	0.011923403	-0.086094467	0.286798876
FAM72D	grey	0.366453788	2.74E-06	0.116531815	0.148741761	0.710077368	4.42E-25	-0.274806774	0.000539189	0.470205707	6.70E-10	0.118970429	0.14036796	0.077397166	0.338454264	0.461033604	1.57E-09
SLC25A24	grey	-0.366444106	2.74E-06	0.047120164	0.560421044	0.059443537	0.462506644	0.126962341	0.115429422	-0.13288066	0.099295769	-0.13829602	0.086145462	-0.190524029	0.017568061	0.091711286	0.256397288
TGIF2-C20orf24	grey	0.365816847	2.86E-06	0.140268571	0.081716744	0.308643542	9.33E-05	-0.362189619	3.64E-06	0.063761385	0.430579942	-0.055327297	0.49412194	-0.103939316	0.198077434	0.084760982	0.294356667
FAM83H	grey	-0.365653403	2.89E-06	-0.257211038	0.001234157	-0.057227278	0.47938839	0.414768982	8.06E-08	0.261048359	0.001035146	0.231246509	0.003791133	0.288618753	0.000270522	0.333638283	2.21E-05
DGKB	grey	0.36473328	3.07E-06	0.112913552	0.161854646	0.276497161	0.000496486	-0.087089945	0.281242123	0.652208975	3.83E-20	0.433776887	1.72E-08	0.30706092	0.000101807	0.384181361	8.01E-07
RDM1	grey	0.364522296	3.12E-06	0.061438334	0.447596971	0.569062673	1.11E-14	-0.217725544	0.006499681	0.243593976	0.002255741	-0.006484832	0.936171382	0.00751142	0.926093632	0.141249769	0.079582921
FAAP24	grey	0.36431493	3.16E-06	0.124955519	0.12134105	0.619457893	8.51E-18	-0.19874138	0.01317281	0.281287158	0.000391851	0.01372349	0.865418283	-0.066995849	0.407517002	0.294708397	0.000197331
SHMT2	grey	0.364312522	3.16E-06	0.086167466	0.286388919	0.506929594	1.69E-11	-0.412046339	9.99E-08	0.239681625	0.002666594	-0.089284367	0.269249867	-0.135619397	0.092459648	0.315416319	6.40E-05
LRRTM3	grey	0.364264248	3.17E-06	0.133594224	0.09747732	0.222069454	0.00548419	-0.222416425	0.005409548	0.343485022	1.21E-05	0.199342877	0.012892689	0.105658263	0.19071986	0.209695959	0.008825436
NCAPD2	grey	0.364258302	3.17E-06	0.011470155	0.887355676	0.74888193	3.93E-29	-0.250685649	0.0016544	0.647483743	8.71E-20	0.072345438	0.371013992	0.040735326	0.614785348	0.745303368	9.96E-29
P2RY8	grey	-0.364038818	3.22E-06	-0.067337838	0.405121876	-0.142358497	0.077225976	0.564796517	1.94E-14	-0.08638478	0.285170821	-0.123262214	0.126509245	0.131579031	0.102681785	0.012632526	0.876027636
CXCL16	grey	-0.364020581	3.22E-06	-0.271929657	0.000619739	-0.300019701	0.000149	0.690061541	3.05E-23	-0.0036805	0.963747749	-0.015624877	0.846986144	0.123513676	0.125731197	0.066156514	0.413430624
SINHCAF	grey	0.363864813	3.26E-06	0.30234821	0.000131507	0.337217762	1.78E-05	-0.316601164	5.98E-05	0.130809086	0.104727103	-0.037256107	0.645343904	-0.060137291	0.457290457	0.102155802	0.205926425
FAXC	grey	0.363701072	3.29E-06	0.079834679	0.323414522	0.393327247	4.13E-07	-0.207470104	0.009588629	0.649856451	5.78E-20	0.421354717	4.77E-08	0.352146279	7.01E-06	0.431205328	2.13E-08
NXF3	grey	-0.363569344	3.32E-06	-0.094992189	0.239702416	-0.064716143	0.423695321	0.377292177	1.30E-06	-0.033427161	0.679671422	-0.034617296	0.668926747	0.101372285	0.209444398	0.063988221	0.428938464
ANTXR2	grey	-0.363512288	3.33E-06	-0.101292368	0.20980563	0.051108092	0.527678989	0.211262612	0.008320986	0.071258205	0.378265294	-0.051989591	0.520574217	-0.093627872	0.246550175	0.302912813	0.000127565
PLP2	grey	-0.363510002	3.33E-06	-0.149467233	0.063420717	-0.099871871	0.216301077	0.188453088	0.018858732	-0.289938022	0.000252802	-0.169959138	0.034493632	-0.222739967	0.005340765	-0.160319091	0.046293356
LRRC4	grey	0.362862507	3.48E-06	0.028920257	0.720931204	0.398343148	2.85E-07	-0.05217721	0.519068348	0.754258134	9.42E-30	0.449755098	4.34E-09	0.444820087	6.68E-09	0.554130914	7.45E-14
KLF17	grey	-0.362795501	3.50E-06	-0.095302702	0.238162622	-0.122724217	0.128186327	0.038866386	0.631122683	-0.058484743	0.469769394	-0.033798462	0.676312229	-0.177517827	0.027121088	0.080012379	0.322335225
KCNH7	grey	0.362665216	3.53E-06	0.048366838	0.550081543	0.464794254	1.11E-09	-0.141346861	0.079374237	0.61846264	9.93E-18	0.356799028	5.19E-06	0.306057687	0.000107548	0.45837905	2.00E-09
RPL18A	grey	0.362469475	3.57E-06	0.290559383	0.000244835	0.146174038	0.069542033	-0.466992143	9.06E-10	-0.315883638	6.23E-05	-0.165066663	0.040118166	-0.143563981	0.074727589	-0.409967018	1.17E-07
CDC42EP5	grey	-0.361846895	3.72E-06	0.099333323	0.218800762	-0.041855586	0.60508184	-0.06811107	0.399737338	-0.253943868	0.001430539	-0.08701959	0.281632451	-0.209340935	0.008943442	-0.13288658	0.099280572
TRIM24	grey	0.361685718	3.76E-06	0.165517184	0.039569915	0.678383855	3.09E-22	-0.311728023	7.87E-05	0.515981771	6.37E-12	0.055144604	0.495551185	-0.102962888	0.202347278	0.597237175	2.35E-16
CDH10	grey	0.361221431	3.88E-06	0.008402185	0.917358667	0.300744305	0.000143336	-0.240858809	0.002536367	0.531247115	1.15E-12	0.287513062	0.000286254	0.126152715	0.117786823	0.382336685	9.14E-07
THRA	grey	0.361187348	3.89E-06	-0.179349274	0.025552656	0.264357319	0.000887629	-0.185300436	0.020981032	0.653407854	3.11E-20	0.32677049	3.33E-05	0.268795622	0.000719997	0.46867806	7.73E-10
BZW2	grey	0.360769435	4.00E-06	0.397800329	2.97E-07	0.518055666	5.07E-12	-0.367926188	2.48E-06	0.15113286	0.060496792	0.019389816	0.81074137	0.046654132	0.564309954	0.108679117	0.178275959
SH3BP5	grey	-0.360758806	4.00E-06	-0.158594759	0.048724009	0.06430322	0.42666499	0.201385163	0.011980143	0.465030654	1.09E-09	0.291001679	0.000239307	0.278857201	0.000442074	0.56257404	2.58E-14
SNRPD2	grey	0.360689232	4.02E-06	0.271002971	0.000647956	0.144308687	0.073217119	-0.402779647	2.04E-07	-0.36723697	2.60E-06	-0.16092517	0.045463391	-0.23802702	0.00285987	-0.527010014	1.86E-12
SLC39A14	grey	-0.360023321	4.20E-06	-0.261927456	0.000993907	-0.110925323	0.169418474	0.122693377	0.128282978	-0.123749361	0.12500532	-0.249989131	0.001706214	-0.270251874	0.000671688	0.114763186	0.155047386
CHSY3	grey	-0.359364459	4.39E-06	0.005553251	0.94532529	0.001353334	0.986665983	0.174583352	0.029805521	0.029185022	0.718483555	0.036363086	0.653286795	-0.063668022	0.431256601	0.181687925	0.023663339
C12orf57	grey	0.359255752	4.42E-06	0.164387673	0.04095649	0.012866556	0.873749825	-0.358541619	4.63E-06	-0.324538971	3.79E-05	-0.114679501	0.155350651	-0.223372278	0.005208595	-0.466519861	9.46E-10
RCAN2	grey	-0.359181527	4.44E-06	-0.188909794	0.01856725	-0.217391909	0.006584199	0.293676574	0.000208269	0.293765588	0.000207304	0.405831617	1.62E-07	0.40190434	2.18E-07	0.22912545	0.004134017
MMP7	grey	-0.359132417	4.45E-06	-0.011514015	0.886927798	-0.183455774	0.022315987	0.360924787	3.96E-06	-0.238527928	0.002800063	-0.094932169	0.240000847	0.003393658	0.966571387	-0.219353575	0.00610097
CSMD1	grey	0.359047953	4.48E-06	0.049660234	0.539453838	0.499361697	3.74E-11	-0.232112576	0.003658647	0.746746907	6.86E-29	0.444820684	6.68E-09	0.330348319	2.69E-05	0.593196817	4.19E-16
PIK3R6	grey	-0.35878903	4.56E-06	-0.268581247	0.000727372	-0.093427087	0.247569294	0.586293519	1.10E-15	0.301683135	0.000136297	0.174597991	0.029791588	0.216159255	0.006905007	0.337714496	1.73E-05
ZKSCAN7	grey	0.358485811	4.65E-06	0.039210223	0.628103296	0.562793417	2.50E-14	-0.326393031	3.40E-05	0.629573591	1.72E-18	0.248255265	0.001841677	0.108836936	0.177642701	0.525948983	2.10E-12
SERPINH1	grey	-0.358307737	4.70E-06	0.019171413	0.812833756	0.210077249	0.008700234	-0.11788573	0.144047198	-0.106412089	0.187556883	-0.190598348	0.017523205	-0.35686322	5.17E-06	0.185389761	0.020918176
NCAM1	grey	0.357784131	4.86E-06	-0.14621854	0.069456222	0.455641906	2.56E-09	-0.259008521	0.001136944	0.851868686	8.02E-45	0.363097692	3.43E-06	0.34050327	1.46E-05	0.72501468	1.47E-26
FERMT1	grey	0.357752014	4.87E-06	0.160688448	0.04578607	0.344519234	1.14E-05	0.006187408	0.939093083	0.504148497	2.27E-11	0.149227983	0.063850049	0.321330869	4.57E-05	0.369367655	2.25E-06
ARHGEF9	grey	0.357511012	4.95E-06	-0.08721196	0.280566046	0.470084105	6.77E-10	-0.199341608	0.012893275	0.88542473	8.92E-53	0.467973301	8.26E-10	0.334965558	2.04E-05	0.7700104	1.15E-31
STMN4	grey	0.357238911	5.04E-06	0.067801437	0.401888388	0.281768496	0.000382552	-0.071149188	0.378997118	0.609676401	3.79E-17	0.517168419	5.59E-12	0.600454317	1.48E-16	0.282396117	0.000370733
TP73	grey	0.357099519	5.09E-06	-0.002142264	0.97889434	0.593383531	4.08E-16	-0.065178204	0.4203865	0.470593241	6.46E-10	0.007835181	0.922917712	0.078637719	0.33074519	0.43826615	1.17E-08
SERPINA3	grey	-0.357026194	5.11E-06	-0.322722523	4.21E-05	-0.263866134	0.000908232	0.228736946	0.004199758	-0.028958888	0.720573894	0.085062165	0.292638201	-0.017302496	0.83079143	-0.038475917	0.634558984
NRXN1	grey	0.356708708	5.22E-06	0.030325254	0.707975486	0.361312035	3.86E-06	-0.094452757	0.242393883	0.720621286	4.10E-26	0.510313547	1.18E-11	0.357996056	4.80E-06	0.485034536	1.60E-10
PROCR	grey	-0.35634156	5.34E-06	0.009689963	0.904748252	-0.35974437	4.28E-06	0.349916215	8.08E-06	-0.377689438	1.27E-06	-0.098601476	0.222230481	-0.12802944	0.112378647	-0.321378076	4.55E-05
MAPT	grey	0.356335048	5.35E-06	-0.189787142	0.018018242	0.336801046	1.83E-05	-0.143422733	0.075016905	0.785347135	1.11E-33	0.347272223	9.55E-06	0.318819346	5.27E-05	0.633512813	9.07E-19
FLVCR2	grey	-0.356229682	5.38E-06	-0.067958623	0.400795541	-0.189332716	0.01830082	0.645895781	1.14E-19	0.02038743	0.801201033	0.044826612	0.579682974	0.100743247	0.21229979	0.090951114	0.260376837
PCOLCE	grey	-0.356193765	5.40E-06	0.025241738	0.75522064	0.150881559	0.060930719	0.052665856	0.515156878	-0.218200146	0.006381119	-0.19902998	0.013037749	-0.270516018	0.000663252	-0.005561553	0.94524368
LPP	grey	-0.356164755	5.41E-06	-0.274106661	0.000557848	0.133825149	0.096894508	0.016377025	0.839717028	0.39610342	3.36E-07	0.064082632	0.428256331	-0.101141825	0.210487309	0.660637993	8.55E-21
PCSK5	grey	-0.356130172	5.42E-06	-0.1946916	0.015201334	0.081779337	0.311730008	-0.036876908	0.648711831	0.144337721	0.073158737	-0.057339464	0.478525918	-0.278065507	0.00045968	0.394587114	3.76E-07
TRPV4	grey	-0.356027755	5.45E-06	-0.024301304	0.764067224	0.042838847	0.596621465	0.325347016	3.62E-05	0.010679171	0.895077509	-0.054364838	0.501675912	0.015842032	0.844886103	0.215422208	0.007103405
KIF24	grey	0.355864249	5.51E-06	0.068123603	0.399650416	0.730387047	4.10E-27	-0.18255419	0.022994634	0.569215285	1.09E-14	0.108331667	0.179675989	0.053130164	0.511454312	0.596482899	2.62E-16
KRT75	grey	-0.355762075	5.55E-06	-0.343569073	1.20E-05	-0.12433363	0.123219802	0.147546699	0.066934579	0.010179712	0.899958506	-0.072507264	0.369942045	-0.062762827	0.437848685	0.107234829	0.184148704
GCNT2	grey	0.355566962	5.62E-06	0.094686984	0.241222649	0.332766114	2.33E-05	-0.126299617	0.11735633	0.3642272	3.18E-06	0.161610818	0.044539471	0.036398863	0.652967821	0.24152187	0.002465577
RPL39	grey	0.355254357	5.73E-06	0.402648891	2.06E-07	0.038093923	0.637928264	-0.324061394	3.90E-05	-0.444228397	7.03E-09	-0.229308328	0.004103392	-0.144845458	0.072143812	-0.50804991	1.50E-11
RIPOR3	grey	-0.355086243	5.80E-06	-0.313685943	7.05E-05	0.03600091	0.656519317	0.231287469	0.003784772	0.14036901	0.081496229	0.030238443	0.708773605	-0.087741633	0.27764385	0.236096766	0.003101289
TRIM56	grey	-0.354780509	5.91E-06	-0.37877983	1.17E-06	0.089918023	0.265852652	0.21411767	0.007467011	0.391533694	4.71E-07	0.03653606	0.651745217	-0.104269854	0.196646906	0.685263081	8.00E-23
ZNF124	grey	0.354556258	6.00E-06	0.304576939	0.000116576	0.425113543	3.52E-08	-0.079170516	0.327469078	0.273574529	0.000572426	0.170772365	0.033626632	0.225672593	0.0047521	0.174066575	0.030300959
SMAGP	grey	-0.354548215	6.00E-06	0.06032097	0.455914909	-0.140291198	0.081667024	0.032455256	0.688494056	-0.312585986	7.50E-05	-0.128835859	0.110115187	-0.280572518	0.000406044	-0.196196454	0.014417799
PRF1	grey	-0.354418962	6.05E-06	0.040773595	0.614452754	-0.149695551	0.063013206	0.484447381	1.69E-10	-0.268574447	0.000727607	-0.172841843	0.031503166	-0.194630921	0.015233691	-0.150898215	0.06090188
RAB11FIP5	grey	-0.354375167	6.07E-06	-0.43428176	1.65E-08	0.039837625	0.622609655	0.045467643	0.574268544	0.535766759	6.80E-13	0.283906597	0.000343661	0.065635585	0.41712604	0.693274822	1.58E-23
CTGF	grey	-0.354225279	6.13E-06	-0.088326586	0.274440596	-0.017618664	0.827747071	0.062607921	0.438982513	0.087868664	0.276946084	0.060924114	0.451414302	-0.054658554	0.499364253	0.135064595	0.093813378
LRMDA	grey	-0.354155337	6.16E-06	-0.202492187	0.011509595	-0.537078247	5.83E-13	0.564769481	1.94E-14	-0.218609367	0.006280441	0.081085878	0.315864654	0.14141369	0.079230853	-0.320237833	4.86E-05
SYP	grey	0.354002432	6.22E-06	-0.078957639	0.328775525	0.161050666	0.045293098	-0.111589607	0.166862682	0.696242119	8.56E-24	0.784734241	1.35E-33	0.442848225	7.93E-09	0.370450586	2.09E-06
DGKI	grey	0.353947141	6.24E-06	0.094364302	0.242837223	0.491946713	7.99E-11	-0.149134248	0.064018904	0.691523422	2.26E-23	0.290043089	0.000251438	0.309717783	8.80E-05	0.580258196	2.52E-15
SLC15A3	grey	-0.353923508	6.25E-06	-0.308175869	9.58E-05	-0.19555641	0.014746634	0.69361847	1.47E-23	0.133436592	0.097876745	0.056241862	0.487000087	0.21255104	0.007925439	0.238382336	0.002817329
CDCA7L	grey	0.353499082	6.42E-06	0.176785571	0.027770823	0.66484177	3.98E-21	-0.212067617	0.008071852	0.316672655	5.96E-05	-0.074814702	0.354865338	-0.169983071	0.034467849	0.423556455	3.99E-08
PLCXD2	grey	0.353405181	6.46E-06	0.048550191	0.548568758	0.339567522	1.54E-05	-0.126447484	0.116924245	0.66620517	3.09E-21	0.398919073	2.73E-07	0.400117566	2.49E-07	0.447787652	5.16E-09
PLXNB2	grey	-0.35335789	6.48E-06	-0.334373264	2.12E-05	0.153954647	0.055796254	0.157108487	0.05090336	0.330199014	2.72E-05	-0.034312597	0.671671331	-0.073470497	0.363601023	0.597931076	2.13E-16
ADD2	grey	0.35314297	6.57E-06	-0.067428193	0.404490465	0.478794474	2.94E-10	-0.13055005	0.105422371	0.735609703	1.15E-27	0.319942939	4.95E-05	0.13072339	0.104956715	0.616596277	1.32E-17
F11R	grey	-0.353051588	6.61E-06	-0.347947786	9.15E-06	-0.066060527	0.414110096	0.366768469	2.68E-06	0.260625784	0.001055522	0.119904891	0.137256086	0.084888666	0.293627323	0.318171865	5.47E-05
ADM	grey	-0.352819369	6.71E-06	-0.17477532	0.029623245	0.013977043	0.862955907	-0.033288936	0.68092357	-0.05548162	0.492916353	-0.125727339	0.119040293	-0.0819224	0.310881428	0.024154923	0.765447003
IGFBP3	grey	-0.352757002	6.74E-06	-0.137153697	0.088796688	-0.105672754	0.19065869	0.035892555	0.657487662	-0.18534325	0.020950884	-0.150114703	0.062270668	-0.214700671	0.00730252	-0.059728783	0.460357973
ANKRD29	grey	-0.352658664	6.78E-06	-0.312868927	7.38E-05	-0.388455308	5.89E-07	0.290212957	0.000249247	0.011038983	0.891563646	0.29030482	0.00024807	0.099155133	0.219632342	-0.076737842	0.342597562
ANKH	grey	-0.352212395	6.98E-06	-0.120174795	0.136367152	-0.039625906	0.624461196	0.295120113	0.000193117	0.352705113	6.76E-06	0.26753795	0.000764268	0.346059496	1.03E-05	0.369534551	2.22E-06
ATP1A3	grey	0.35164503	7.24E-06	-0.036551874	0.651604357	0.292306362	0.000223667	-0.051305188	0.526086181	0.759113919	2.51E-30	0.740818224	3.13E-28	0.524179457	2.56E-12	0.418589147	5.95E-08
ATP6V0D2	grey	-0.351612198	7.25E-06	-0.075398602	0.351111925	-0.115599327	0.152041721	0.114187999	0.157140796	-0.030489829	0.706463287	0.006697665	0.934081169	0.091043292	0.259892035	0.023153966	0.774901472
SAA2-SAA4	grey	-0.351610651	7.25E-06	-0.318031203	5.52E-05	-0.291090605	0.000238209	0.312691503	7.46E-05	-0.192407308	0.016461622	-0.044367488	0.583575454	-0.091071128	0.259745757	-0.171330122	0.033042723
FHAD1	grey	-0.351256238	7.42E-06	-0.149448146	0.063454881	-0.102680005	0.203596621	0.226362515	0.004622357	0.132377042	0.100595249	0.051337136	0.525828223	-0.052037555	0.520189037	0.266610483	0.000798504
LTBP1	grey	-0.351200571	7.44E-06	-0.131139403	0.103845743	0.011412997	0.887913326	0.127721962	0.113251181	0.066167215	0.413354913	-0.020877524	0.796524826	-0.125145965	0.120770165	0.278906681	0.000440994
POSTN	grey	-0.351181476	7.45E-06	0.102530983	0.204257003	-0.00509779	0.949803424	-0.018341869	0.820793086	-0.263198606	0.000936935	-0.169797552	0.034668136	-0.345381108	1.08E-05	-0.071341353	0.377707703
MMP11	grey	-0.351164686	7.46E-06	0.115650333	0.151859803	0.156440774	0.051908431	0.040058352	0.620681852	-0.103031154	0.202046616	-0.122179354	0.129902199	-0.162458609	0.0434188	0.073558355	0.36302602
HLA-DPB1	grey	-0.350985888	7.55E-06	-0.101036626	0.210964609	-0.353510307	6.42E-06	0.78113755	4.13E-33	-0.248671228	0.001808315	-0.101317199	0.209693341	-0.014609963	0.856815124	-0.229726904	0.004034064
MT2A	grey	-0.350900521	7.59E-06	-0.302809079	0.000128281	-0.395871397	3.42E-07	0.119211887	0.139558774	-0.348766772	8.69E-06	-0.198607588	0.013235837	-0.284485045	0.000333787	-0.255609863	0.001327093
APOBEC3G	grey	-0.350845652	7.61E-06	-0.027893988	0.730445225	-0.391841346	4.61E-07	0.48345981	1.87E-10	-0.49711027	4.72E-11	-0.247954277	0.001866165	-0.164880164	0.040346981	-0.395293838	3.57E-07
CCDC102A	grey	-0.350750195	7.66E-06	-0.214265697	0.007424937	0.101133892	0.210523275	-0.068467894	0.397266974	0.133964741	0.096543542	-0.091168183	0.259236171	-0.331776775	2.47E-05	0.419191901	5.67E-08
POLD2	grey	0.350708839	7.68E-06	-0.056132014	0.487852581	0.489164939	1.06E-10	-0.288728528	0.000269005	0.291924366	0.000228145	-0.08849722	0.273510921	-0.214505463	0.007357235	0.365505821	2.92E-06
DIRAS3	grey	-0.350638438	7.72E-06	-0.018188424	0.822267388	-0.249245736	0.001763142	0.224191536	0.005041702	-0.220394384	0.005857645	-0.096863657	0.23052684	-0.195359493	0.014849113	-0.148086489	0.065931296
CD244	grey	-0.350453764	7.81E-06	-0.02303118	0.776063555	-0.308239431	9.54E-05	0.655071335	2.32E-20	-0.088297934	0.274596917	0.256914645	0.001250898	0.228033214	0.004321236	-0.194657062	0.015219744
PDXP	grey	0.349987966	8.04E-06	-0.016879117	0.834872052	0.454937835	2.73E-09	-0.173074685	0.031271537	0.635190415	6.89E-19	0.448637534	4.78E-09	0.379985837	1.08E-06	0.447447295	5.31E-09
ADGRB3	grey	0.349797056	8.14E-06	-0.005739896	0.943490667	0.330124901	2.73E-05	-0.312966232	7.34E-05	0.670398465	1.42E-21	0.353665836	6.35E-06	0.201474601	0.01194151	0.558047277	4.57E-14
GSDMD	grey	-0.349757133	8.16E-06	-0.240949498	0.002526577	-0.214379954	0.007392606	0.257552938	0.001215101	-0.247678682	0.001888847	-0.111786559	0.166110463	-0.287347099	0.000288687	-0.090244512	0.264113701
SPON2	grey	-0.349649695	8.22E-06	0.094992974	0.239698514	0.184780088	0.021350436	0.028798073	0.722061707	0.056503741	0.484970962	-0.00191333	0.981149367	-0.121601247	0.131742007	0.212907608	0.007818961
CDKN1A	grey	-0.349649429	8.22E-06	-0.255387405	0.001340499	-0.19203887	0.016673184	0.325471219	3.59E-05	-0.190935667	0.017320858	-0.099115791	0.219816247	-0.069783522	0.388237686	-0.133618099	0.097416936
HSPG2	grey	-0.349605733	8.24E-06	-0.123570256	0.125556641	0.309140153	9.08E-05	0.044308544	0.58407606	0.332534692	2.36E-05	0.003501522	0.965509534	-0.056018151	0.48873707	0.564401488	2.04E-14
TBXA2R	grey	-0.349281136	8.41E-06	-0.141109031	0.079886201	0.134421047	0.095403312	0.105927644	0.189585128	0.112466788	0.163531886	0.004903731	0.951711913	-0.094853885	0.24039048	0.226323563	0.004629597
TRAM2	grey	-0.349263826	8.42E-06	-0.128150644	0.112036149	0.234845135	0.003267512	0.025436051	0.753396665	0.301132553	0.000140385	-0.048299343	0.550638926	-0.19867281	0.013205079	0.637773897	4.49E-19
SPOCK2	grey	-0.348991919	8.57E-06	-0.290096463	0.000250748	-0.224692688	0.004941986	0.281571694	0.000386329	0.253422331	0.001464404	0.171504966	0.03286146	0.155320264	0.053631986	0.302609369	0.00012967
BARD1	grey	0.348768646	8.69E-06	0.013256207	0.869959666	0.666382801	2.99E-21	-0.269546954	0.000694687	0.374546283	1.58E-06	-0.117821441	0.144267539	-0.207676079	0.009515636	0.501063724	3.13E-11
TSPAN12	grey	0.348440372	8.87E-06	0.088777083	0.271990742	0.267547617	0.000763919	-0.112843532	0.162116661	0.353201537	6.55E-06	0.153286813	0.056880599	0.06046475	0.454839778	0.217291934	0.006609715
PIGW	grey	0.348233056	8.99E-06	0.168133776	0.036508746	0.602471544	1.10E-16	-0.282561654	0.000367673	0.450235497	4.16E-09	0.027609772	0.733087401	-0.146315663	0.069269244	0.520025114	4.08E-12
CHRNA4	grey	0.347735283	9.28E-06	0.09014502	0.264642793	0.395257475	3.58E-07	-0.110631442	0.170558392	0.664940987	3.90E-21	0.511467823	1.04E-11	0.467108659	8.96E-10	0.411108891	1.07E-07
HSPB1	grey	-0.347517336	9.41E-06	-0.243096408	0.002304594	-0.176543367	0.027988638	0.223535059	0.005175046	-0.215348894	0.007123414	-0.142275658	0.077400107	-0.17769972	0.026961722	-0.07388969	0.360862599
NAGS	grey	-0.347214434	9.59E-06	-0.271892168	0.000620858	-0.126328442	0.117272002	0.080991597	0.316429532	-0.056072131	0.488317647	-0.012398141	0.878309919	-0.049090685	0.544121193	-0.001243734	0.987745747
B3GNT5	grey	-0.346899772	9.78E-06	-0.063895562	0.429608544	0.02498397	0.757642337	0.123594898	0.12548068	-0.01956047	0.809107361	-0.121626734	0.131660476	-0.24252797	0.002361579	0.202630529	0.011451948
PDE6G	grey	-0.346529616	1.00E-05	-0.135642541	0.092403517	-0.361257084	3.87E-06	0.612101975	2.63E-17	-0.218013329	0.006427557	-0.056014414	0.488766116	0.20790386	0.009435489	-0.220724707	0.005782252
CSF1	grey	-0.346111641	1.03E-05	-0.328447833	3.01E-05	-0.123284613	0.126439793	0.53607859	6.56E-13	0.127258625	0.114575968	-0.088880703	0.271429347	-0.043048568	0.594823865	0.320081836	4.91E-05
GAD1	grey	0.345945577	1.04E-05	0.017800398	0.825998326	0.3114308	8.00E-05	-0.291317384	0.000235432	0.663267603	5.30E-21	0.643091265	1.84E-19	0.303514939	0.000123482	0.420144091	5.26E-08
MSI1	grey	0.34590973	1.04E-05	-0.191728308	0.016853346	0.481448974	2.27E-10	-0.236745344	0.003018193	0.581548391	2.11E-15	0.116150543	0.15008443	0.004390694	0.956758711	0.550532838	1.16E-13
MGME1	grey	0.345754358	1.05E-05	0.032052863	0.692159247	0.651962009	4.00E-20	-0.25433821	0.001405409	0.564215766	2.09E-14	0.089869266	0.266113011	-0.019271945	0.811870451	0.642862489	1.92E-19
CTHRC1	grey	-0.345701188	1.05E-05	0.148902311	0.064438284	0.061611866	0.44631286	0.049326294	0.542188009	-0.153549038	0.05645278	-0.019668103	0.808077196	-0.089828243	0.266332207	-0.086405363	0.285055631
R3HDM1	grey	0.345671445	1.06E-05	0.013988281	0.862846804	0.598419626	1.99E-16	-0.282314443	0.000372252	0.803833444	2.44E-36	0.432811797	1.86E-08	0.225447558	0.00479512	0.814938489	4.46E-38
DPP4	grey	-0.345662503	1.06E-05	0.012856123	0.873851348	-0.13673486	0.089784929	0.187312718	0.019603902	-0.246467726	0.001991511	-0.166900448	0.037925782	-0.130035474	0.106814283	-0.112198704	0.164544535
OTUB2	grey	0.345510554	1.07E-05	0.047877978	0.554124877	0.460622231	1.63E-09	-0.211125304	0.008364154	0.546963066	1.79E-13	0.19412787	0.01550427	0.143755983	0.074335766	0.51761844	5.32E-12
JPH1	grey	-0.345271943	1.08E-05	-0.163169016	0.042497986	-0.22941192	0.004086136	0.091512407	0.257434371	-0.036932956	0.64821358	0.118613323	0.141571258	-0.076755031	0.34248914	0.115566228	0.152159862
STEAP2	grey	-0.345263778	1.08E-05	-0.314618671	6.69E-05	-0.282518001	0.000368477	0.13655789	0.090205113	0.106641549	0.186601747	0.314706893	6.66E-05	0.003101505	0.969447732	0.09193976	0.255209428
EPHX3	grey	-0.345251977	1.08E-05	-0.262164547	0.000983045	-0.089892913	0.265986713	0.275282394	0.000526843	0.08699716	0.281756969	0.115162361	0.153606952	0.0178822	0.825211459	0.115187006	0.153518351
CHEK2	grey	0.34524684	1.08E-05	0.40829288	1.34E-07	0.646373858	1.05E-19	-0.217595974	0.006532389	0.117349247	0.14589376	-0.156977046	0.051099924	-0.061500673	0.447135437	0.14152357	0.078995557
PLLP	grey	0.345159394	1.09E-05	0.168556631	0.036033304	0.153737936	0.056146238	-0.193488402	0.015854262	0.387136829	6.48E-07	0.404003633	1.86E-07	0.514876321	7.18E-12	0.084929613	0.293393683
SNCAIP	grey	0.345088744	1.10E-05	-0.050455328	0.532971553	0.457016905	2.27E-09	-0.222542386	0.005382676	0.567327671	1.40E-14	0.114442533	0.156211812	0.040160441	0.619791089	0.530076155	1.31E-12
C15orf48	grey	-0.34507335	1.10E-05	-0.072754079	0.368310803	-0.22183607	0.005534913	0.383442551	8.45E-07	-0.327029733	3.28E-05	-0.165193943	0.039962632	0.022537223	0.78074347	-0.327256978	3.23E-05
LPAR6	grey	-0.344784625	1.12E-05	-0.06884338	0.394677276	-0.285315519	0.00032007	0.476788709	3.57E-10	-0.210971647	0.008412696	-0.019948784	0.805392343	-0.119762722	0.1377261	-0.168777464	0.035787094
RIMS4	grey	0.344414053	1.14E-05	-0.000439067	0.995673817	0.366656549	2.70E-06	-0.23645955	0.003054558	0.594500146	3.48E-16	0.339954071	1.51E-05	0.061844553	0.444594282	0.456718775	2.33E-09
INSM1	grey	0.34437966	1.15E-05	0.137451806	0.088098606	0.50501512	2.07E-11	-0.091208432	0.25902505	0.425531437	3.40E-08	0.183236039	0.022479778	0.17979166	0.025185668	0.244767973	0.002144175
FLNA	grey	-0.344245607	1.15E-05	-0.336388126	1.87E-05	0.2518901	0.001568172	0.062301316	0.441231612	0.352704211	6.76E-06	-0.079852327	0.323307232	-0.102628402	0.203825121	0.66734733	2.50E-21
INSM2	grey	0.343449831	1.21E-05	0.083164825	0.30357552	0.304221096	0.000118849	-0.166846031	0.037989358	0.508394206	1.45E-11	0.459689383	1.78E-09	0.386455819	6.81E-07	0.237898631	0.002875385
PRR36	grey	0.343306112	1.22E-05	-0.128433601	0.111239747	0.478178145	3.13E-10	-0.207642332	0.009527562	0.774117202	3.45E-32	0.404804283	1.75E-07	0.30740485	9.99E-05	0.583376856	1.65E-15
PLCB1	grey	0.343032233	1.25E-05	0.034073907	0.673824366	0.349551044	8.27E-06	-0.116906396	0.147431515	0.627057174	2.57E-18	0.347188866	9.60E-06	0.302940815	0.000127372	0.468987695	7.51E-10
PCSK1	grey	-0.342669102	1.27E-05	-0.161752762	0.044350173	-0.053955644	0.504905759	0.252482802	0.001527262	0.210101233	0.008692412	0.322277629	4.32E-05	0.150425959	0.061723919	0.149755612	0.062906363
MAN2B1	grey	-0.342585498	1.28E-05	-0.162790419	0.042986659	0.063512981	0.432381625	0.416396934	7.09E-08	0.094929296	0.24001514	-0.10193368	0.2069194	-0.083844403	0.299627546	0.363852503	3.26E-06
NDRG2	grey	0.342463239	1.29E-05	-0.071423157	0.37715962	0.04574948	0.571895544	-0.178986595	0.025856928	0.494905738	5.92E-11	0.408754156	1.29E-07	0.268763793	0.000721087	0.239735371	0.002660519
MYO15B	grey	-0.342324765	1.30E-05	-0.496678588	4.93E-11	0.097940675	0.225359842	0.045482173	0.574146088	0.531097696	1.17E-12	0.32093791	4.67E-05	0.213985928	0.007504633	0.55814575	4.51E-14
GLB1L	grey	-0.342124245	1.32E-05	-0.299213987	0.000155541	-0.11121721	0.168291898	0.330675802	2.64E-05	0.176980091	0.027596942	-0.064770985	0.423301815	-0.067811556	0.401817984	0.317519333	5.68E-05
IL24	grey	-0.342041799	1.32E-05	-0.078045088	0.334413792	-0.061565264	0.446657511	0.347094631	9.66E-06	-0.040505216	0.616786892	-0.010721163	0.894667318	-0.115906114	0.150950003	0.001338567	0.986811458
ZNF480	grey	0.342035882	1.32E-05	0.06264892	0.438682264	0.512704953	9.09E-12	-0.22467715	0.004945051	0.484783392	1.64E-10	0.074862009	0.354560311	-0.08548504	0.290236675	0.496744201	4.90E-11
RBBP8	grey	0.341932044	1.33E-05	0.190872146	0.017358806	0.576155848	4.37E-15	-0.082696453	0.30631634	0.20103686	0.012131643	-0.238057637	0.002856182	-0.178926073	0.025908005	0.301982811	0.000134119
ADAMTS12	grey	-0.341877095	1.34E-05	0.029604859	0.714608194	0.070315307	0.384623406	0.173190198	0.031157164	0.069904202	0.387415691	-0.046927459	0.562027554	-0.012242936	0.879821754	0.238027062	0.002859865
GPR157	grey	-0.341743578	1.35E-05	-0.214048805	0.007486656	0.017470198	0.829176327	0.045398099	0.574854795	-0.032627999	0.686922842	-0.031080013	0.701049852	-0.238299014	0.002827253	0.134279612	0.095755586
HS3ST3B1	grey	-0.341624685	1.36E-05	-0.080518179	0.319275894	-0.063883094	0.429698759	-0.044541296	0.582100485	-0.15609101	0.052441437	-0.117454219	0.145531045	-0.305838583	0.000108841	0.059639599	0.461029172
CELSR3	grey	0.341623488	1.36E-05	-0.043203133	0.593500593	0.594082155	3.70E-16	-0.212284805	0.008005779	0.789083702	3.39E-34	0.374478195	1.58E-06	0.318098203	5.49E-05	0.665588673	3.46E-21
CCL5	grey	-0.341414749	1.38E-05	-0.059157425	0.464667393	-0.268678694	0.000724011	0.575056144	5.06E-15	-0.315139952	6.50E-05	-0.136057901	0.09140072	-0.01480143	0.85495912	-0.265205594	0.000853055
SMIM3	grey	-0.341328314	1.38E-05	0.081880573	0.311129366	-0.267967078	0.000748889	0.078907922	0.329081126	-0.497879538	4.36E-11	-0.256966051	0.00124798	-0.342574728	1.28E-05	-0.398601323	2.79E-07
LDLRAP1	grey	-0.341321697	1.38E-05	-0.221746414	0.00555451	-0.144735552	0.072362531	0.393192958	4.17E-07	0.219939689	0.005962859	0.207775123	0.009480713	0.494353539	6.26E-11	0.29775567	0.000168067
SERPINA5	grey	-0.341274831	1.39E-05	-0.166651744	0.038217074	-0.114634417	0.155514216	0.257356773	0.001226001	-0.009151674	0.910016677	0.020445021	0.800651161	0.048237037	0.55115371	-0.013345455	0.869091962
HOXB6	grey	-0.340749609	1.43E-05	-0.045925521	0.570415672	-0.124752414	0.121952184	0.099414091	0.218424572	-0.284425518	0.000334791	-0.196493107	0.014267572	-0.362211192	3.63E-06	-0.110707456	0.170263004
ZNF286A	grey	0.34067808	1.44E-05	0.069526698	0.389990502	0.702030883	2.53E-24	-0.34526309	1.08E-05	0.644811631	1.38E-19	0.162027766	0.043985335	0.090156909	0.264579531	0.646183239	1.09E-19
DARS2	grey	0.339934488	1.51E-05	0.170002354	0.034447088	0.627052822	2.57E-18	-0.205185778	0.01043188	0.449207555	4.55E-09	-0.037319272	0.644783594	-0.089490573	0.268141117	0.598268051	2.03E-16
MORN4	grey	0.339731621	1.53E-05	-0.041152158	0.611166896	0.27577242	0.000514397	-0.240182207	0.002610494	0.584821313	1.35E-15	0.389179698	5.59E-07	0.210758253	0.008480525	0.413604674	8.84E-08
OPRD1	grey	0.339701112	1.53E-05	0.175913954	0.028561496	0.423868241	3.89E-08	-0.072901798	0.36733662	0.49439638	6.23E-11	0.316782455	5.92E-05	0.248089279	0.001855145	0.357257086	5.03E-06
NOL4	grey	0.339446852	1.55E-05	-0.049770639	0.538551389	0.357269498	5.03E-06	-0.103976903	0.197914384	0.679918079	2.29E-22	0.366209121	2.78E-06	0.285552217	0.000316258	0.463050878	1.31E-09
TTC9B	grey	0.338769151	1.62E-05	0.047139217	0.560262324	0.275991413	0.000508923	-0.156139811	0.0523668	0.542254053	3.16E-13	0.612344527	2.53E-17	0.436556866	1.36E-08	0.171986011	0.032367098
TGFB2	grey	-0.338742753	1.62E-05	-0.302352393	0.000131478	-0.018473329	0.81953051	0.13127622	0.1034824	0.182870399	0.022754621	0.005438306	0.946455283	-0.101010095	0.211085104	0.354752478	5.92E-06
EVA1B	grey	-0.338684633	1.63E-05	-0.050023807	0.536484836	-0.039570018	0.624950347	-0.064748361	0.423464122	-0.440920671	9.36E-09	-0.280565541	0.000406185	-0.387137277	6.48E-07	-0.263405054	0.00092797
FRRS1	grey	-0.338523178	1.64E-05	-0.05937836	0.462998375	-0.092987813	0.24980908	0.516161897	6.24E-12	-0.135466624	0.09283086	-0.147231414	0.067526321	0.061371066	0.448095306	0.022292055	0.783069214
DDR2	grey	-0.338278021	1.67E-05	-0.17638652	0.028130466	-0.045430248	0.57458374	0.167954224	0.036712222	0.209198159	0.008991291	-0.065751338	0.416303239	-0.045231551	0.576259916	0.448576333	4.81E-09
RPL36	grey	0.337957558	1.70E-05	0.253571974	0.001454613	0.072389029	0.370725057	-0.519775302	4.19E-12	-0.401505608	2.25E-07	-0.193692992	0.015741545	-0.218873628	0.006216181	-0.481929102	2.17E-10
WISP1	grey	-0.337812507	1.72E-05	0.030933029	0.702396661	-0.027713555	0.732122232	0.076222177	0.345860361	-0.095728585	0.236061994	-0.052878926	0.513456067	-0.21818893	0.006383898	-0.013227015	0.870243519
MNX1	grey	0.33770248	1.73E-05	0.090771336	0.261324138	0.462367547	1.39E-09	-0.133767851	0.097038859	0.541429862	3.49E-13	0.2027637	0.011396697	0.288020949	0.000278925	0.37275969	1.78E-06
SLC10A6	grey	-0.3376479	1.73E-05	-0.157605668	0.050165507	-0.138173776	0.086426117	0.172046293	0.032305595	-0.127581903	0.113650375	-0.1749359	0.029471502	-0.182373587	0.023132691	0.010725393	0.894625999
VAX2	grey	0.337471866	1.75E-05	0.12306937	0.127108435	0.35305875	6.61E-06	-0.346943197	9.75E-06	0.417261733	6.62E-08	0.193376244	0.015916352	0.163542448	0.042020546	0.247824501	0.001876815
IL32	grey	-0.337420828	1.76E-05	-0.149286958	0.063744	-0.2630173	0.000944874	0.398137036	2.89E-07	-0.237418315	0.002934102	-0.055408446	0.493487802	-0.123585691	0.125509058	-0.238188451	0.002840471
RPS21	grey	0.337083239	1.80E-05	0.199677336	0.012739198	0.012165587	0.880575364	-0.411413482	1.05E-07	-0.388138303	6.03E-07	-0.151157429	0.060454505	-0.15850785	0.048849275	-0.516982317	5.70E-12
C16orf45	grey	0.337003316	1.80E-05	0.047214153	0.559638297	0.289810759	0.000254463	-0.223063732	0.005272719	0.546419434	1.92E-13	0.356289935	5.36E-06	0.206470699	0.009949854	0.370482197	2.08E-06
GBX2	grey	0.336815569	1.83E-05	0.02194861	0.786330476	0.316043897	6.17E-05	-0.17336483	0.030984931	0.373092367	1.74E-06	0.199139881	0.012986636	0.09207296	0.25451866	0.26707335	0.000781246
PNMA8A	grey	0.336639831	1.84E-05	0.083287155	0.302862335	0.397794415	2.97E-07	-0.332793647	2.33E-05	0.691542547	2.25E-23	0.44834182	4.91E-09	0.181566764	0.023758187	0.613867907	2.01E-17
WDR17	grey	0.33626474	1.89E-05	-0.089333078	0.268987675	0.363156043	3.41E-06	-0.110316908	0.171784713	0.797738449	1.97E-35	0.44701334	5.52E-09	0.302681549	0.000129166	0.609361293	3.97E-17
MOAP1	grey	0.336253066	1.89E-05	-0.079651859	0.324527349	0.20414598	0.010836891	-0.302083908	0.000133392	0.724178801	1.79E-26	0.670345033	1.43E-21	0.339511559	1.55E-05	0.498036973	4.29E-11
ECM2	grey	-0.336128818	1.90E-05	-0.30030347	0.000146757	-0.157963154	0.049640477	0.294720869	0.000197202	0.124065182	0.124037711	0.030394235	0.707341515	-0.091582959	0.257066135	0.205360797	0.010365036
PAK5	grey	0.336078378	1.91E-05	0.031923409	0.693339901	0.282409511	0.000370485	-0.040686501	0.615209801	0.645722348	1.18E-19	0.521062682	3.63E-12	0.490354749	9.39E-11	0.354845703	5.89E-06
LIMA1	grey	0.335877928	1.93E-05	0.30064609	0.000144092	0.52425875	2.54E-12	-0.282225076	0.00037392	0.310393223	8.47E-05	-0.053959171	0.504877873	-0.095623495	0.236579132	0.360823721	3.98E-06
TEX26	grey	-0.335773742	1.94E-05	-0.120719177	0.134587612	-0.3125331	7.52E-05	0.223053151	0.005274931	-0.118912834	0.140561503	0.005060608	0.95016907	-0.09195625	0.255123842	-0.148661692	0.064875732
GNG2	grey	0.335689058	1.95E-05	0.203948857	0.010915214	0.477935335	3.20E-10	-0.224113977	0.005057294	0.594120633	3.67E-16	0.314041007	6.91E-05	0.228661	0.004212719	0.446058173	6.00E-09
SRI	grey	0.335523583	1.97E-05	0.128368708	0.111422001	-0.048009026	0.553039573	-0.212562072	0.007922126	-0.075993535	0.347313311	-0.051160791	0.527252868	-0.176160053	0.028336331	-0.180608651	0.024519789
ZNF559	grey	0.335495521	1.98E-05	0.025438846	0.753370448	0.59206454	4.92E-16	-0.316239428	6.11E-05	0.598866649	1.86E-16	0.153141286	0.057119177	-0.029276017	0.717642998	0.60640814	6.17E-17
SLC25A43	grey	-0.335248325	2.01E-05	-0.099364279	0.218656524	-0.045964113	0.570091493	0.053174186	0.511103975	-0.04281666	0.596811782	-0.031641726	0.695911477	-0.254275429	0.001409383	0.111601094	0.166818742
SREBF1	grey	-0.334558393	2.09E-05	-0.401367764	2.27E-07	-0.101394731	0.209343018	0.252847105	0.001502602	0.259377901	0.001117857	0.091215127	0.258989942	0.154623252	0.054727795	0.351160375	7.46E-06
PITPNM1	grey	-0.334412533	2.11E-05	-0.277031059	0.000483661	0.147488648	0.067043213	0.149413422	0.063517073	0.4496868	4.36E-09	0.216819403	0.00673151	0.155796028	0.052894477	0.585610546	1.21E-15
CDH11	grey	-0.334406842	2.11E-05	0.015962682	0.843719801	0.164202598	0.041187527	-0.009264445	0.908912608	0.181225309	0.024027245	-0.107713307	0.182187617	-0.185995792	0.020496002	0.461430983	1.52E-09
IRX3	grey	-0.334340769	2.12E-05	-0.256979922	0.001247194	-0.078716994	0.33025641	0.020618824	0.798992309	0.081802523	0.311592376	0.06183779	0.444644176	-0.194067646	0.015536942	0.172714278	0.031630683
EGFLAM	grey	-0.334330099	2.12E-05	0.055515993	0.492648034	0.002005575	0.980240722	0.077044693	0.340665281	-0.07760694	0.33714272	-0.032824361	0.685138421	-0.082507209	0.307428353	0.010106441	0.900674874
KCNJ11	grey	0.3343135	2.12E-05	-0.110094502	0.172655777	0.223978006	0.005084733	-0.20279717	0.011382847	0.590828068	5.85E-16	0.327959725	3.10E-05	0.191912424	0.016746335	0.38970135	5.39E-07
RPS6KL1	grey	0.334232688	2.13E-05	-0.073849132	0.361126987	0.388951469	5.69E-07	-0.173334113	0.031015167	0.744695001	1.16E-28	0.500446989	3.34E-11	0.414449343	8.27E-08	0.469203425	7.36E-10
WDR63	grey	-0.334047988	2.16E-05	-0.268739088	0.000721935	-0.175690589	0.028767181	0.255269952	0.001347626	0.038237383	0.636662036	-0.025745543	0.750494348	-0.100384872	0.213938964	0.118443783	0.142145276
FOSB	grey	-0.333978876	2.17E-05	-0.104595425	0.195245216	-0.034858903	0.666753579	0.149609789	0.063166025	0.239875624	0.002644724	0.286119633	0.000307289	0.16638802	0.038528012	0.186664549	0.020038692
NUP160	grey	0.333836911	2.19E-05	0.070429029	0.383853144	0.674824218	6.12E-22	-0.284739663	0.000329525	0.467527014	8.61E-10	0.02602412	0.747884925	-0.146748027	0.068441831	0.558957681	4.07E-14
KDELR3	grey	-0.333728741	2.20E-05	0.162023429	0.04399107	-0.04162076	0.607110225	0.02469594	0.760351132	-0.456910508	2.29E-09	-0.292459539	0.000221895	-0.391619402	4.68E-07	-0.203223662	0.011207659
LGALS3	grey	-0.333421561	2.24E-05	-0.026098572	0.74718802	-0.300524532	0.000145033	0.139111153	0.084292616	-0.50386173	2.34E-11	-0.251299851	0.001609903	-0.210358397	0.008608926	-0.397369363	3.06E-07
PDCD1LG2	grey	-0.333006085	2.30E-05	-0.065731729	0.416442556	-0.382951083	8.75E-07	0.57361608	6.13E-15	-0.303817651	0.000121475	-0.123403985	0.126070136	-0.141241443	0.079600838	-0.187865397	0.019239635
G0S2	grey	-0.332880073	2.32E-05	-0.080246896	0.320914403	-0.054311923	0.502092972	0.288269964	0.000275396	-0.046621882	0.564579549	0.026939923	0.739326917	-0.03460675	0.669021672	0.004922092	0.951531325
MAST4	grey	-0.332430989	2.38E-05	-0.402167869	2.14E-07	-0.032210995	0.690718046	0.172071487	0.032279919	0.382767726	8.86E-07	0.238878917	0.002758832	-0.054075813	0.503956123	0.483228346	1.91E-10
TPM2	grey	-0.332361952	2.39E-05	-0.078581495	0.33109213	0.176196252	0.028303339	-0.059752047	0.460182973	0.084647183	0.295007713	-0.014666614	0.856265889	-0.048297819	0.550651522	0.211760844	0.008166002
FGF9	grey	0.332303914	2.40E-05	-0.049149138	0.543641262	0.350884352	7.60E-06	-0.17016327	0.034274244	0.719087579	5.83E-26	0.587412068	9.43E-16	0.469918808	6.88E-10	0.457725617	2.12E-09
RPS6	grey	0.332214442	2.41E-05	0.409154007	1.25E-07	0.04910692	0.543987874	-0.237376608	0.002939251	-0.257143487	0.001237955	-0.032569755	0.687452464	0.039513011	0.625449459	-0.412008602	1.00E-07
KANK2	grey	-0.332148181	2.42E-05	-0.228958774	0.004162107	0.135322434	0.0931823	-0.107137299	0.184550329	0.0829882	0.304607196	-0.13638852	0.090608717	-0.341103476	1.40E-05	0.426437723	3.15E-08
CASP5	grey	-0.331774264	2.47E-05	-0.042007684	0.603769654	-0.232495739	0.003601374	0.671159816	1.23E-21	-0.212980753	0.007797276	-0.125727584	0.119039568	0.02973163	0.713439442	-0.135582056	0.092550273
MCM5	grey	0.331739744	2.48E-05	0.128912568	0.109901753	0.725452249	1.33E-26	-0.144046786	0.073745483	0.379226496	1.14E-06	0.015984425	0.843509653	-0.025846029	0.749552777	0.447386395	5.34E-09
GBP5	grey	-0.331587984	2.50E-05	-0.168524	0.036069807	-0.154375607	0.055121557	0.499898608	3.54E-11	-0.18750422	0.019477015	-0.155001017	0.054131618	-0.178241106	0.026492115	-0.021602986	0.789616175
EGR3	grey	-0.331577951	2.50E-05	-0.097808123	0.225991308	-0.018725677	0.817108187	0.243145248	0.002299757	0.319910455	4.95E-05	0.364301528	3.16E-06	0.270572713	0.000661454	0.298095194	0.000165069
WDR5B	grey	0.331268726	2.55E-05	-0.025857475	0.749445547	0.406267529	1.56E-07	-0.082526368	0.307315653	0.438061224	1.20E-08	0.087042822	0.281503519	0.039552988	0.625099434	0.367750165	2.51E-06
KCNIP2	grey	0.330932987	2.60E-05	-0.005402519	0.946807114	0.317519802	5.68E-05	-0.140634896	0.08091478	0.728861271	5.91E-27	0.612829995	2.36E-17	0.511213494	1.07E-11	0.423801921	3.91E-08
TACC2	grey	0.330837276	2.62E-05	0.046925293	0.562045629	0.534047407	8.31E-13	-0.372793283	1.78E-06	0.715522908	1.31E-25	0.359892667	4.24E-06	0.111521512	0.167123345	0.703760673	1.75E-24
APOBR	grey	-0.330809328	2.62E-05	-0.302880532	0.000127787	-0.030989273	0.70188119	0.601172487	1.33E-16	0.324986478	3.69E-05	0.102092336	0.206209795	0.282937531	0.00036081	0.460870028	1.60E-09
OSBPL3	grey	-0.330730049	2.63E-05	-0.216567746	0.006797187	-0.119346725	0.139108449	0.275809614	0.000513463	0.042688739	0.597909599	-0.080494814	0.319416802	-0.181157589	0.024080917	0.211605606	0.008214015
LRRTM4	grey	0.330693698	2.64E-05	0.031765088	0.69478484	0.244382512	0.002180241	-0.106519731	0.187108378	0.558995356	4.06E-14	0.379264762	1.13E-06	0.301372981	0.000138586	0.341519142	1.37E-05
ZFYVE28	grey	-0.330486905	2.67E-05	-0.535860459	6.72E-13	-0.080484266	0.319480424	0.212551416	0.007925326	0.554380145	7.23E-14	0.338352105	1.66E-05	0.273183919	0.00058335	0.552344709	9.30E-14
SYTL1	grey	-0.329892636	2.77E-05	-0.255948576	0.001306916	-0.00012141	0.998803727	0.254092453	0.001421022	0.152087984	0.05887064	0.258614184	0.00115765	0.145748949	0.07036606	0.165528253	0.039556525
DCAF12	grey	0.329869685	2.77E-05	0.149123081	0.064039044	0.530321836	1.28E-12	-0.070996886	0.38002096	0.523590178	2.74E-12	0.08559793	0.289597797	0.084905459	0.293531489	0.567569271	1.35E-14
RAB9B	grey	0.329856765	2.77E-05	0.029680161	0.713913874	0.439704365	1.04E-08	-0.068183953	0.399232011	0.680517061	2.04E-22	0.375568168	1.47E-06	0.349631979	8.23E-06	0.482915787	1.97E-10
OXCT1	grey	0.329736947	2.79E-05	-0.019822226	0.806602657	0.328300003	3.04E-05	-0.097676653	0.226618846	0.561282595	3.04E-14	0.313060841	7.30E-05	0.101771169	0.207648069	0.486281565	1.41E-10
NDRG3	grey	0.329650928	2.81E-05	-0.07399139	0.360200169	0.255931451	0.001307929	-0.128978277	0.109719179	0.713671216	1.99E-25	0.422585297	4.32E-08	0.345495381	1.07E-05	0.551279775	1.06E-13
ZNF217	grey	-0.329551024	2.82E-05	-0.237508815	0.002922956	0.080405304	0.319956983	0.144267884	0.073299233	0.078834886	0.329530393	-0.159660018	0.047210189	-0.337711299	1.73E-05	0.43240936	1.92E-08
TCTN2	grey	-0.329033775	2.91E-05	-0.409930315	1.18E-07	-0.072057859	0.372923641	0.058260143	0.471479687	0.113543905	0.159510091	-0.07884124	0.329491295	-0.234212241	0.003354586	0.290856153	0.000241113
PLOD1	grey	-0.328924973	2.93E-05	-0.069103718	0.392887694	0.233914118	0.003396323	-0.099077285	0.219996346	0.062998798	0.436124721	-0.26775858	0.000756325	-0.258126907	0.001183713	0.362115973	3.66E-06
TMEM196	grey	0.328617725	2.98E-05	0.117432848	0.145604836	0.330027221	2.74E-05	-0.098912177	0.220769787	0.557238477	5.06E-14	0.540712306	3.80E-13	0.43410914	1.67E-08	0.231530061	0.003747289
RPS15A	grey	0.328323572	3.04E-05	0.378903577	1.16E-06	0.071430203	0.377112438	-0.371159356	1.99E-06	-0.328809062	2.95E-05	-0.142498559	0.076932281	-0.052610328	0.515600592	-0.453809283	3.02E-09
STMN3	grey	0.32830959	3.04E-05	-0.027459617	0.734484566	0.384141632	8.04E-07	-0.332236933	2.41E-05	0.409458709	1.22E-07	0.237182259	0.002963354	-0.001998243	0.980312947	0.339792528	1.52E-05
CCDC150	grey	0.328269285	3.05E-05	-0.014612742	0.856788173	0.727462691	8.25E-27	-0.389938191	5.29E-07	0.584622763	1.39E-15	0.106959904	0.185282485	0.02667302	0.74181783	0.630323508	1.52E-18
STS	grey	-0.328234477	3.05E-05	-0.081171193	0.315354058	0.002374112	0.976610783	0.260516071	0.001060872	0.315847907	6.24E-05	0.183884422	0.021999427	0.060982629	0.450978998	0.483220476	1.91E-10
TMEM37	grey	-0.327795134	3.13E-05	0.009085715	0.910662511	-0.265104102	0.000857126	0.389108669	5.62E-07	-0.350807818	7.63E-06	-0.238289555	0.002828382	-0.078145979	0.333787413	-0.331602032	2.50E-05
AC138811.2	grey	0.327629129	3.16E-05	0.269816628	0.000685805	0.441809536	8.67E-09	-0.187601659	0.019412726	-0.002558968	0.974790202	-0.098834022	0.221136572	-0.013570123	0.866908339	-0.079593819	0.324881159
STOX1	grey	0.327352639	3.22E-05	0.053665359	0.5072036	0.189655608	0.018099642	0.004601165	0.954688063	0.439032597	1.10E-08	0.24778696	0.001879906	0.289021696	0.000264991	0.305936131	0.000108264
RCC2	grey	0.327301006	3.23E-05	0.056673557	0.483657594	0.746799286	6.76E-29	-0.177589997	0.02705776	0.640582607	2.81E-19	0.076184953	0.346096644	0.047553885	0.556813347	0.76689071	2.83E-31
STPG1	grey	-0.327297316	3.23E-05	-0.265448825	0.000843372	-0.276567222	0.000494785	0.191969446	0.016713312	-0.00756641	0.925554123	0.081503003	0.313373353	0.084618124	0.295174109	0.049845078	0.53794335
RALGPS1	grey	0.32724973	3.23E-05	-0.121725514	0.131344854	0.447624021	5.23E-09	-0.14908778	0.064102746	0.860360741	1.23E-46	0.446713196	5.67E-09	0.356029693	5.45E-06	0.691165022	2.44E-23
TMCO4	grey	-0.32699645	3.28E-05	-0.299252395	0.000155223	-0.252147524	0.001550283	0.329565532	2.82E-05	-0.098822926	0.22118868	-0.109325733	0.175691888	-0.253401705	0.001465758	0.106578643	0.186863242
SLC8A3	grey	0.326909827	3.30E-05	0.084636899	0.295066594	0.437754481	1.23E-08	-0.069473798	0.390352135	0.658886993	1.17E-20	0.37529977	1.50E-06	0.418086434	6.20E-08	0.435923819	1.43E-08
CD302	grey	-0.326574616	3.37E-05	-0.062526759	0.439577244	-0.230900613	0.003845242	0.413329034	9.03E-08	-0.066836238	0.4086377	-0.062575529	0.439219814	-0.059553492	0.461677727	0.044415235	0.583170092
POLA1	grey	0.326459819	3.39E-05	0.043588714	0.590205373	0.693730265	1.44E-23	-0.17814398	0.026575845	0.534289142	8.08E-13	0.015813701	0.845160022	-0.106788926	0.185990166	0.686364916	6.42E-23
DUSP27	grey	-0.326418651	3.40E-05	-0.211241168	0.008327715	-0.296700271	0.000177711	0.582568629	1.84E-15	0.184487677	0.021560475	0.209228489	0.008981108	0.25120331	0.001616824	0.268297806	0.00073723
FUCA2	grey	-0.326380705	3.40E-05	-0.098212745	0.224067647	-0.048445361	0.549433424	0.063762991	0.430568311	-0.058829617	0.46714985	-0.0279743	0.729699195	-0.213613499	0.007611903	0.109900145	0.173419659
SLC2A12	grey	-0.326230861	3.43E-05	-0.276329978	0.000500566	-0.187571807	0.019432403	0.273457138	0.000575689	0.242208387	0.002394174	0.1398023	0.082746735	0.108571627	0.178708221	0.29122882	0.000236513
PKN3	grey	0.326202472	3.44E-05	-0.033527151	0.678766184	0.71248786	2.59E-25	-0.301986365	0.000134094	0.506885437	1.70E-11	0.094653634	0.241389169	-0.032230538	0.690540014	0.569919481	9.97E-15
NEXN	grey	-0.325935811	3.49E-05	-0.038271561	0.636360527	-0.042692255	0.59787941	0.137593652	0.087767987	0.087434206	0.279337409	-0.104011458	0.197764571	-0.189693257	0.01807631	0.312526472	7.52E-05
RPS5	grey	0.325739776	3.53E-05	0.302025307	0.000133813	0.142374598	0.077192168	-0.417732277	6.37E-08	-0.354131839	6.17E-06	-0.138131904	0.086522417	-0.200617704	0.01231619	-0.471753903	5.78E-10
HLA-DRB1	grey	-0.325584461	3.57E-05	-0.049844505	0.537948031	-0.387899955	6.14E-07	0.781038708	4.26E-33	-0.338849757	1.61E-05	-0.166009833	0.038977619	-0.04324699	0.593125367	-0.295092006	0.000193402
RTP5	grey	0.32514722	3.66E-05	-0.0312707	0.69930397	0.321698282	4.47E-05	-0.079452539	0.325743421	0.709246847	5.30E-25	0.586096121	1.13E-15	0.509207971	1.33E-11	0.435412701	1.50E-08
PCSK2	grey	0.324823421	3.73E-05	-0.043409847	0.591732953	0.227673683	0.004384508	-0.07886999	0.329314408	0.596920787	2.46E-16	0.628095043	2.18E-18	0.412601275	9.56E-08	0.300893655	0.000142194
CD3E	grey	-0.32459907	3.78E-05	0.017310501	0.830714315	-0.200918497	0.012183509	0.51107964	1.08E-11	-0.293768169	0.000207276	-0.140911483	0.080313472	-0.073113748	0.365941632	-0.200614046	0.012317811
SS18L1	grey	0.324156792	3.88E-05	-0.101648712	0.208198358	0.617616698	1.13E-17	-0.354862048	5.88E-06	0.78684663	6.93E-34	0.306976429	0.000102279	0.187585143	0.01942361	0.752237763	1.62E-29
SIGLEC12	grey	-0.324070754	3.90E-05	-0.083623081	0.300909564	-0.146985961	0.067989941	0.196458276	0.014285139	-0.071217225	0.378540293	-0.031614899	0.696156567	0.007438069	0.926813332	0.011676337	0.885344566
IFITM3	grey	-0.323977386	3.92E-05	-0.207335396	0.009636633	-0.347284361	9.54E-06	0.249644218	0.001732415	-0.40500384	1.72E-07	-0.181429338	0.023866162	-0.240460136	0.002579811	-0.286126803	0.000307177
CYP27B1	grey	0.323949568	3.92E-05	0.037410779	0.643972221	0.403179791	1.98E-07	-0.240957271	0.00252574	0.414322765	8.35E-08	0.213509798	0.007642014	0.180942861	0.024251781	0.248287888	0.00183904
NUP205	grey	0.323515195	4.02E-05	0.091030789	0.259957759	0.663606581	4.99E-21	-0.196717652	0.014154772	0.430221391	2.31E-08	-0.069964885	0.387002752	-0.171056643	0.033327942	0.620408287	7.34E-18
CATIP	grey	-0.323266957	4.08E-05	-0.259205535	0.001126727	-0.218520971	0.006302068	0.39333062	4.13E-07	0.051509907	0.524434349	-0.009132739	0.910202074	0.050713275	0.530876967	0.05440851	0.50133184
KIF21A	grey	0.32325907	4.08E-05	-0.146355326	0.069193004	0.322007529	4.39E-05	-0.168456703	0.036145185	0.656659929	1.75E-20	0.286484889	0.000301641	0.117772513	0.144435403	0.579159257	2.92E-15
WASF1	grey	0.323219089	4.09E-05	0.046391831	0.566504432	0.420413686	5.14E-08	-0.130284106	0.106139952	0.71425381	1.74E-25	0.47600244	3.86E-10	0.461800269	1.46E-09	0.512898216	8.91E-12
NRXN2	grey	0.322964924	4.15E-05	-0.13273695	0.099665223	0.439118149	1.09E-08	-0.208083906	0.00937256	0.784266619	1.56E-33	0.386502085	6.79E-07	0.237566985	0.002915813	0.655019628	2.34E-20
COL14A1	grey	-0.322860858	4.18E-05	-0.178563591	0.026215725	0.06100198	0.450835096	0.223560093	0.005169904	0.147820341	0.06642443	-0.004632142	0.954383335	0.111510816	0.167164315	0.246867773	0.001957047
CNIH2	grey	0.322783626	4.20E-05	-0.105322644	0.192140522	0.388187474	6.01E-07	-0.045628561	0.572913086	0.561913273	2.80E-14	0.400789558	2.37E-07	0.271340851	0.000637533	0.326915857	3.30E-05
NWD1	grey	-0.32272354	4.21E-05	-0.388569447	5.85E-07	-0.228669482	0.004211269	0.241455135	0.00247262	0.301660696	0.000136462	0.292779985	0.000218229	0.127110767	0.115001261	0.252453271	0.001529277
SLIT1	grey	0.32231501	4.31E-05	-0.087049272	0.281467733	0.232448055	0.003608457	-0.297262277	0.000172513	0.556396826	5.62E-14	0.339532159	1.55E-05	0.207361884	0.009627177	0.421992837	4.53E-08
FOLR1	grey	-0.322248908	4.33E-05	-0.244492065	0.002169935	-0.358007355	4.79E-06	0.303497932	0.000123595	-0.181253611	0.024004845	-0.162876196	0.042875533	-0.152000221	0.059018546	-0.155116851	0.05394989
LCK	grey	-0.32220478	4.34E-05	-0.036009145	0.656445749	-0.253536792	0.00145691	0.589183812	7.37E-16	-0.266050713	0.000819844	-0.104268725	0.196651781	-0.053266104	0.510372881	-0.213479098	0.007650948
RPS10	grey	0.32213781	4.36E-05	0.271358134	0.000637004	0.004308734	0.95756512	-0.370762355	2.04E-06	-0.399145605	2.68E-07	-0.179659503	0.025294825	-0.166710486	0.038148104	-0.53047679	1.25E-12
IGFBP7	grey	-0.322135378	4.36E-05	-0.045037542	0.577898753	-0.365887745	2.84E-06	0.156809567	0.051351294	-0.38400256	8.12E-07	-0.167728164	0.036969764	-0.114285501	0.15678445	-0.435215087	1.52E-08
CD320	grey	0.322050131	4.38E-05	-0.010579589	0.896050371	0.312008573	7.75E-05	-0.379148274	1.14E-06	0.007974714	0.921549338	-0.158065593	0.04949087	-0.282145166	0.000375418	0.020946561	0.795866689
SIX5	grey	-0.321677195	4.48E-05	-0.306358063	0.000105798	0.126784061	0.115945343	-0.025624875	0.751625523	0.078450099	0.331903826	-0.10676181	0.186102583	-0.278164611	0.000457441	0.367133654	2.62E-06
FOLR2	grey	-0.321655324	4.48E-05	0.029456599	0.7159759	-0.290449535	0.000246226	0.627071259	2.57E-18	-0.201457028	0.011949091	0.037824457	0.640309484	0.31311659	7.28E-05	-0.2557598	0.001318126
SPARC	grey	-0.321626747	4.49E-05	-0.071067001	0.379549403	-0.216898442	0.006710999	0.082859128	0.305362564	-0.057667515	0.476008736	-0.073354896	0.364358456	-0.21751675	0.00655246	0.016347561	0.840001527
TWSG1	grey	-0.321382833	4.55E-05	-0.199166301	0.012974375	-0.144018636	0.073802458	0.182770003	0.02283059	-0.159106079	0.047992419	-0.286598128	0.000299909	-0.340739781	1.44E-05	0.045750699	0.57188529
PPP1R13L	grey	-0.321340869	4.56E-05	-0.513652423	8.21E-12	-0.032015938	0.692495943	0.141817355	0.078369209	0.190564042	0.017543898	0.013395394	0.868606496	-0.123008645	0.127297568	0.306708577	0.00010379
LAMC1	grey	-0.321100882	4.63E-05	0.0211321	0.79409864	0.312069863	7.72E-05	-0.11560008	0.152039034	0.160510192	0.04603031	-0.113549344	0.159489973	-0.300762879	0.000143194	0.493354884	6.93E-11
CMTM5	grey	0.320949551	4.67E-05	-0.008049596	0.920815081	0.106197765	0.188452236	0.029381551	0.716668563	0.455547281	2.59E-09	0.316644984	5.97E-05	0.564194463	2.09E-14	0.156429179	0.051926029
RPS18	grey	0.320822088	4.70E-05	0.343661711	1.20E-05	0.029171111	0.718612085	-0.431323664	2.11E-08	-0.431203233	2.13E-08	-0.192417726	0.016455674	-0.181759244	0.02360766	-0.531800154	1.08E-12
PLA2G5	grey	-0.320757981	4.72E-05	-0.130702901	0.105011672	-0.404664383	1.77E-07	0.163027893	0.042679594	-0.342993543	1.25E-05	-0.118657449	0.141422147	-0.26820979	0.000740317	-0.231189539	0.003799998
USP3	grey	0.320453806	4.80E-05	0.069506751	0.390126838	0.560477398	3.36E-14	-0.299730582	0.000151317	0.57560487	4.70E-15	0.127764456	0.11313028	0.095886622	0.235285802	0.626676114	2.73E-18
RTN3	grey	0.320250233	4.86E-05	-0.132691458	0.099782402	0.253438457	0.001463346	-0.099475461	0.218139039	0.738735894	5.28E-28	0.492330439	7.69E-11	0.342558841	1.28E-05	0.529206837	1.45E-12
ZMYM1	grey	0.320104824	4.90E-05	0.063330859	0.433705305	0.606792524	5.83E-17	-0.296114926	0.000183279	0.433312925	1.78E-08	-0.019231736	0.81225571	-0.140426682	0.081369825	0.508618555	1.41E-11
PHACTR3	grey	0.320054833	4.91E-05	0.000485608	0.995215244	0.230012824	0.003987314	0.007633924	0.92489179	0.692680352	1.79E-23	0.501887621	2.87E-11	0.604100176	8.68E-17	0.391513478	4.72E-07
CALD1	grey	-0.319562833	5.05E-05	-0.074494694	0.356933007	0.228257139	0.004282245	0.049132702	0.543776191	0.150304227	0.061937282	-0.160854485	0.045559544	-0.336614638	1.85E-05	0.434863528	1.57E-08
RNF122	grey	0.319536328	5.06E-05	0.091649943	0.256716863	0.541351124	3.52E-13	-0.329701581	2.80E-05	0.370644465	2.06E-06	0.072960961	0.3669469	0.118894488	0.140623195	0.278867304	0.000441853
LAMB2	grey	-0.319473556	5.08E-05	-0.347637456	9.33E-06	0.090836281	0.26098165	-0.04065246	0.615505808	0.270561341	0.000661815	-0.061849777	0.444555743	-0.264945746	0.000863512	0.554706115	6.94E-14
TXLNB	grey	-0.319119723	5.18E-05	-0.298081974	0.000165185	-0.077374785	0.338594386	0.079073417	0.328064574	0.157646161	0.050105806	-0.019261432	0.811971178	-0.14875864	0.064699189	0.279042857	0.000438036
PDGFRB	grey	-0.319070161	5.20E-05	-0.089449295	0.268362817	0.243268463	0.002287594	0.06233404	0.440991252	0.368909557	2.32E-06	0.123101967	0.127007	-0.032236316	0.690487379	0.512794825	9.01E-12
CTSW	grey	-0.318995569	5.22E-05	-0.102326428	0.205165988	-0.179776524	0.025198149	0.601020143	1.36E-16	-0.139054984	0.084419258	-0.011225633	0.889741676	-0.009832894	0.903350021	-0.102777516	0.203165343
CTSK	grey	-0.318967709	5.23E-05	0.086702266	0.283397482	-0.001715033	0.983102732	0.09135329	0.258266179	-0.095357851	0.237889872	-0.008135898	0.919968922	-0.116637804	0.148370131	-0.06355947	0.432044112
GAB3	grey	-0.318966011	5.23E-05	-0.122888218	0.127673286	-0.110722075	0.170206238	0.309388962	8.96E-05	0.117840617	0.144201789	0.095761844	0.235898496	-0.062013631	0.443347852	0.248859905	0.001793365
MARK1	grey	0.318929939	5.24E-05	-0.044360504	0.583634758	0.481744103	2.21E-10	-0.381814481	9.48E-07	0.636526263	5.53E-19	0.252926576	0.001497271	0.010646815	0.895393595	0.637903308	4.40E-19
GLDC	grey	0.318810853	5.28E-05	0.084706373	0.294668964	0.335177657	2.02E-05	-0.186042882	0.020463509	0.432024069	1.99E-08	0.169734933	0.034735961	0.04877413	0.546723873	0.374183414	1.62E-06
PAQR9	grey	0.31854993	5.36E-05	0.12493833	0.121392681	0.456838661	2.30E-09	-0.320415317	4.81E-05	0.38292597	8.76E-07	0.238629329	0.002788095	0.115087649	0.153875784	0.235452968	0.003185811
PLEKHG5	grey	-0.318535103	5.36E-05	-0.374131679	1.62E-06	0.078516598	0.331492871	0.154015224	0.055698746	0.595979957	2.82E-16	0.40072566	2.38E-07	0.290153188	0.000250016	0.63968199	3.27E-19
TUBB2B	grey	0.318379462	5.41E-05	-0.079765292	0.323836593	0.355733248	5.56E-06	-0.257232083	0.001232977	0.531283153	1.14E-12	0.205427077	0.01033982	0.116429407	0.149101502	0.386490907	6.79E-07
LOXL4	grey	-0.318269416	5.44E-05	-0.123542487	0.125642289	0.087163874	0.280832358	-0.015102387	0.852043371	0.004906719	0.951682522	-0.015673867	0.846512284	-0.13952747	0.083358695	0.24322243	0.002292131
SLC4A3	grey	-0.317933567	5.55E-05	-0.449522807	4.43E-09	0.112711266	0.162612467	-0.008644663	0.914982557	0.401449622	2.25E-07	0.194959769	0.015059046	-0.058580916	0.469038086	0.51487102	7.19E-12
MDGA2	grey	0.317731563	5.61E-05	0.194105527	0.015516384	0.37793902	1.25E-06	-0.118480557	0.142020618	0.545345152	2.18E-13	0.294283773	0.000201766	0.350505287	7.78E-06	0.329184712	2.89E-05
PECAM1	grey	-0.317727728	5.61E-05	0.012942787	0.87300809	-0.018909402	0.815345682	0.371499152	1.94E-06	0.145467331	0.070916327	0.071039977	0.379731109	0.025927163	0.7487928	0.215734999	0.007018598
LIPE	grey	0.317669282	5.63E-05	0.047381343	0.55824721	0.361937831	3.70E-06	-0.11982114	0.137532819	0.679621915	2.43E-22	0.456102358	2.46E-09	0.650956501	4.77E-20	0.479011896	2.88E-10
FTL	grey	-0.317637501	5.64E-05	-0.026273145	0.745554737	-0.460756473	1.61E-09	0.581859171	2.02E-15	-0.445078831	6.53E-09	-0.127491717	0.113908002	0.291961106	0.000227711	-0.519233984	4.45E-12
BST1	grey	-0.317594799	5.65E-05	-0.058373846	0.470613426	-0.181604996	0.023728223	0.380860503	1.01E-06	-0.09549349	0.237219967	-0.037569989	0.642561547	0.174085495	0.030282698	-0.133843532	0.096848231
ATL1	grey	0.317520842	5.68E-05	0.085626086	0.289438596	0.201211052	0.012055667	-0.075182069	0.352500917	0.648631136	7.14E-20	0.674888978	6.05E-22	0.522012461	3.27E-12	0.356042483	5.45E-06
ROMO1	grey	0.317504762	5.68E-05	0.038638583	0.633126497	0.006768227	0.933388286	-0.29656802	0.000178955	-0.344367282	1.15E-05	-0.171382807	0.032988015	-0.201028595	0.012135259	-0.522729365	3.02E-12
SLC2A10	grey	-0.317478682	5.69E-05	-0.111446633	0.167410327	0.072839125	0.367749745	-0.01818239	0.822325376	-0.035427054	0.661654191	-0.160462753	0.046095493	-0.367637644	2.53E-06	0.204720199	0.010611549
CALHM5	grey	-0.317473725	5.69E-05	0.078312679	0.332754105	0.109251252	0.175988119	-0.075190649	0.352445817	0.058878907	0.466776118	0.009081496	0.910703829	-0.113877571	0.158279386	0.203841784	0.010957966
MGAM	grey	-0.317471566	5.69E-05	-0.378353378	1.21E-06	-0.013620606	0.866417816	0.085820707	0.288339781	0.285553409	0.000316239	0.05837987	0.470567561	0.005052183	0.950251917	0.368043566	2.46E-06
FMOD	grey	-0.317320513	5.74E-05	-0.051092898	0.527801879	-0.091206674	0.259034268	0.026051005	0.747633251	-0.180881398	0.024300879	-0.142001072	0.077979564	-0.312775715	7.42E-05	-0.050187122	0.535153828
MBLAC2	grey	0.317153087	5.80E-05	0.020729918	0.797932444	0.338880692	1.61E-05	-0.1631862	0.042475917	0.681380174	1.72E-22	0.447979948	5.07E-09	0.300178825	0.000147738	0.526967318	1.87E-12
HKDC1	grey	-0.316772853	5.92E-05	-0.21595863	0.006958517	-0.138973465	0.084603325	0.246696624	0.001971725	0.060090658	0.457640051	-0.108589216	0.178637438	-0.061521942	0.446978028	0.149115687	0.064052383
MAP4K1	grey	-0.316573763	5.99E-05	-0.385841374	7.12E-07	-0.071005294	0.379964388	0.588001996	8.69E-16	0.352743117	6.74E-06	0.212108309	0.008059436	0.195574726	0.014737135	0.403002278	2.00E-07
ALOX15B	grey	-0.316428703	6.04E-05	-0.066149705	0.413478798	-0.151445651	0.059960238	0.406438479	1.54E-07	-0.118274523	0.142720108	-0.076890858	0.341633136	0.179125947	0.025739653	-0.117509182	0.145341399
TMEM121B	grey	0.316401821	6.05E-05	-0.044557849	0.581960097	0.439993862	1.01E-08	-0.002754933	0.972860347	0.799848789	9.63E-36	0.463764868	1.22E-09	0.389517966	5.46E-07	0.670498646	1.39E-21
ADPRH	grey	-0.316304393	6.08E-05	-0.123745247	0.125017961	-0.064952951	0.421997656	0.548176677	1.55E-13	0.24305854	0.002308351	0.114823386	0.154829505	0.109842776	0.173645615	0.32154448	4.51E-05
TRIM37	grey	0.316195443	6.12E-05	-0.099034707	0.220195619	0.428504238	2.66E-08	-0.190098424	0.017826866	0.771392236	7.70E-32	0.34367459	1.20E-05	0.14888656	0.064466846	0.716716485	1.00E-25
CRIP1	grey	-0.316122651	6.15E-05	-0.181577372	0.02374987	0.041451449	0.608574568	0.223936631	0.005093109	0.012109504	0.88112184	-0.000942949	0.990709163	0.045444599	0.57446277	0.017741419	0.826565757
ATP2B2	grey	0.316098137	6.16E-05	-0.106571991	0.186890908	0.259116051	0.001131357	-0.116768093	0.147914266	0.792345196	1.18E-34	0.589935324	6.63E-16	0.360177091	4.16E-06	0.563486793	2.29E-14
PCDHB9	grey	0.316008943	6.19E-05	-0.023664314	0.770076786	0.420102899	5.27E-08	-0.173230271	0.031117569	0.442424421	8.22E-09	0.070300168	0.384726017	0.006099868	0.939953174	0.427223308	2.96E-08
HMGN1	grey	0.315588374	6.34E-05	0.080891965	0.31702718	0.715437842	1.34E-25	-0.271728705	0.00062576	0.531769538	1.08E-12	0.088615616	0.272867107	-0.008211769	0.919225119	0.562360663	2.65E-14
SPP1	grey	-0.315304188	6.44E-05	-0.044351953	0.583707369	-0.376999584	1.33E-06	0.644603376	1.43E-19	-0.219257262	0.006123936	0.030137918	0.70969821	0.394980714	3.66E-07	-0.26680644	0.000791156
FPR3	grey	-0.315268988	6.45E-05	0.021194007	0.79350895	-0.097229608	0.22876192	0.782124725	3.04E-33	-0.052148264	0.519300533	-0.058406221	0.470366934	0.276636497	0.000493109	0.004400063	0.956666524
DKK1	grey	-0.31525197	6.46E-05	-0.038581274	0.633631026	-0.126090073	0.117970766	0.215400251	0.007109393	-0.175839208	0.028630186	-0.111855283	0.16584858	-0.006302788	0.937959569	-0.124720561	0.122048245
DIP2B	grey	0.31507085	6.52E-05	-0.007935312	0.92193572	0.530499283	1.25E-12	-0.184866035	0.021289037	0.756146074	5.66E-30	0.197007574	0.014010282	0.240114466	0.002618023	0.79294166	9.70E-35
FOLR3	grey	-0.314959231	6.56E-05	-0.165228744	0.039920195	-0.217631989	0.006523283	0.199627736	0.012761859	-0.182534824	0.023009404	-0.075714169	0.349093808	0.001999824	0.980297374	-0.154490115	0.054939196
VMO1	grey	-0.314945458	6.57E-05	-0.118004398	0.143641154	-0.235858884	0.003132281	0.426727041	3.08E-08	-0.351181744	7.45E-06	-0.236572745	0.003040108	-0.156225691	0.052235663	-0.275219167	0.000528469
KIF3A	grey	0.314824193	6.61E-05	-0.136700436	0.089866538	0.339830781	1.52E-05	-0.091788874	0.255993473	0.844317958	2.65E-43	0.517130315	5.61E-12	0.378806872	1.17E-06	0.641787188	2.30E-19
SCAI	grey	0.314709768	6.66E-05	-0.039564283	0.625000548	0.542927329	2.92E-13	-0.271609074	0.00062937	0.781546629	3.64E-33	0.431187444	2.13E-08	0.231733527	0.00371611	0.675849034	5.03E-22
KDELC1	grey	0.314682187	6.67E-05	0.367451571	2.56E-06	0.641754931	2.31E-19	-0.40613778	1.58E-07	0.091988542	0.254956298	-0.164534119	0.040774446	-0.233796162	0.003412965	0.214495914	0.007359921
SFN	grey	-0.314644711	6.68E-05	-0.324636724	3.77E-05	-0.160652065	0.045835832	0.236970289	0.002989846	0.002951484	0.970924893	0.102160748	0.205904351	0.219743329	0.006008815	0.015472684	0.848458603
FRMPD1	grey	0.314537045	6.72E-05	0.060767904	0.452577532	0.364457932	3.13E-06	-0.263999891	0.000902578	0.612876861	2.34E-17	0.357015951	5.11E-06	0.241358362	0.002482865	0.497907766	4.35E-11
KCNE3	grey	-0.314469693	6.75E-05	-0.018979531	0.814673166	-0.131915455	0.101798027	0.499971567	3.51E-11	-0.106213836	0.188384991	-0.014915642	0.853852373	0.130026526	0.106838613	-0.117669067	0.144790799
AP3B2	grey	0.314249507	6.83E-05	-0.165588492	0.039483718	0.426432569	3.16E-08	-0.145268456	0.071307019	0.770414513	1.02E-31	0.576217342	4.33E-15	0.327615563	3.17E-05	0.541800796	3.34E-13
EID2B	grey	0.314181123	6.86E-05	-0.06809189	0.399870387	0.356215041	5.39E-06	-0.251041377	0.001628494	0.654571578	2.53E-20	0.442292889	8.32E-09	0.204759584	0.010596245	0.424449473	3.71E-08
ITGA4	grey	-0.314027165	6.92E-05	0.145449402	0.070951477	0.222656241	0.00535849	0.209248769	0.008974304	0.021762929	0.788095203	-0.16017963	0.046486111	-0.193542816	0.015824215	0.295071884	0.000193606
POLR2F	grey	0.313977321	6.94E-05	0.022355727	0.782465018	0.283479665	0.000351121	-0.130041267	0.106798533	0.649880586	5.75E-20	0.449572321	4.41E-09	0.57990672	2.64E-15	0.378529632	1.20E-06
CKMT1A	grey	0.313866992	6.98E-05	-0.052617889	0.515540168	0.191003149	0.017280622	-0.126567831	0.116573492	0.628038382	2.20E-18	0.775637238	2.19E-32	0.527635785	1.73E-12	0.260182107	0.00107731
TAGLN2	grey	-0.313794258	7.01E-05	-0.02212519	0.784653254	-0.129399384	0.108554766	0.076285536	0.345458408	-0.35874214	4.57E-06	-0.192022322	0.016682742	-0.334736462	2.07E-05	-0.268871352	0.000717408
ZNF248	grey	0.313732607	7.03E-05	0.023604695	0.770639961	0.518757024	4.69E-12	-0.158975433	0.048178471	0.756589801	5.01E-30	0.391501396	4.72E-07	0.342956609	1.25E-05	0.674230803	6.86E-22
CD276	grey	-0.313682513	7.05E-05	-0.150761901	0.061138228	0.289045185	0.000264672	-0.094843725	0.240441082	0.100626545	0.212832584	-0.149646094	0.063101296	-0.236206753	0.003087054	0.405691138	1.63E-07
SOCS1	grey	-0.313457813	7.14E-05	-0.236765715	0.003015616	-0.131384327	0.103196009	0.16593374	0.039068613	-0.299931603	0.000149702	-0.179194164	0.025682409	-0.304877762	0.000114687	-0.157485246	0.050343402
CNRIP1	grey	0.313380267	7.17E-05	-0.040801534	0.614209983	0.245784658	0.002051633	-0.275878522	0.000511738	0.566249137	1.61E-14	0.458381657	2.00E-09	0.26316387	0.000938451	0.280808445	0.000401307
SNAI2	grey	-0.313038794	7.31E-05	0.11068715	0.170341876	0.181462136	0.023840355	0.009518067	0.906430217	-0.078584039	0.331076421	-0.077429264	0.338253374	-0.129239858	0.108994731	0.061605823	0.446357548
DCLRE1B	grey	0.313031977	7.31E-05	-6.34E-05	0.999375014	0.71875087	6.29E-26	-0.197302319	0.013864712	0.571337375	8.28E-15	-0.002122323	0.979090752	-0.067920373	0.40106132	0.743323297	1.66E-28
CELF3	grey	0.312885793	7.37E-05	-0.018244491	0.82172862	0.370632569	2.06E-06	-0.07374813	0.361785917	0.728431134	6.55E-27	0.634673854	7.50E-19	0.464044761	1.19E-09	0.40596476	1.60E-07
RTN4R	grey	0.312716842	7.44E-05	-0.015184132	0.851251751	0.35555015	5.63E-06	-0.262325865	0.000975718	0.585895784	1.16E-15	0.58918689	7.37E-16	0.356685369	5.23E-06	0.42495488	3.56E-08
RAB38	grey	-0.312697131	7.45E-05	0.018277576	0.821410733	-0.027238618	0.736542501	0.312800912	7.41E-05	-0.00947412	0.9068603	0.01023139	0.899453297	0.111168866	0.168478104	0.079655583	0.324504657
SLC2A13	grey	0.312673712	7.46E-05	0.121563369	0.131863246	0.345489577	1.07E-05	-0.235575098	0.003169619	0.53707946	5.83E-13	0.369326957	2.25E-06	0.133677867	0.097265902	0.455607619	2.57E-09
LOXL3	grey	-0.31240851	7.57E-05	-0.285277472	0.000320687	0.273264419	0.000581083	0.111314485	0.167917694	0.320463786	4.80E-05	-0.060298746	0.456081221	-0.014116206	0.861604994	0.555104081	6.60E-14
TMEM182	grey	0.312292351	7.62E-05	0.165201981	0.039952827	0.199251988	0.012934679	-0.220415694	0.005852755	0.145958924	0.069958041	0.014213414	0.860661584	-0.013270224	0.869823381	0.054625823	0.499621577
TMEM71	grey	-0.312066008	7.72E-05	-0.14141726	0.0792232	-0.236743139	0.003018472	0.172158349	0.032191531	-0.235307083	0.00320525	-0.130918749	0.104433846	-0.336954255	1.81E-05	-0.1322826	0.100840423
FOXP1	grey	-0.31198076	7.76E-05	-0.290509406	0.000245467	0.001090689	0.989253578	0.149289274	0.063739837	0.362483397	3.57E-06	0.198000908	0.013524959	0.066670377	0.4098042	0.526993007	1.87E-12
NUAK2	grey	-0.311854168	7.81E-05	-0.290051023	0.000251335	-0.042172385	0.602350164	0.245298142	0.002095455	0.037954999	0.63915545	-0.107887568	0.181477216	-0.046221628	0.567930556	0.15645311	0.051889714
MKL2	grey	-0.31170177	7.88E-05	-0.350323646	7.87E-06	0.015796661	0.845324783	0.217222955	0.006627371	0.52671037	1.93E-12	0.308802029	9.25E-05	0.100218483	0.214703071	0.628636576	2.00E-18
OMG	grey	0.311654028	7.90E-05	0.131411246	0.103124793	0.196000917	0.014517574	-0.021735872	0.788352442	0.60433185	8.39E-17	0.484523334	1.68E-10	0.577029492	3.89E-15	0.281421511	0.000389235
RPS6KA5	grey	0.311535162	7.95E-05	-0.089493331	0.268126305	0.277632354	0.000469585	-0.030986629	0.701905423	0.675087181	5.82E-22	0.426033183	3.26E-08	0.435987947	1.42E-08	0.534146562	8.21E-13
ACBD7	grey	0.311212388	8.10E-05	-0.004463358	0.956043799	0.245603608	0.002067842	-0.142161869	0.077639812	0.646064618	1.11E-19	0.557723391	4.76E-14	0.384795553	7.67E-07	0.425720363	3.35E-08
ISG15	grey	0.311175488	8.11E-05	0.110098007	0.172642025	0.048995899	0.544899875	0.083967023	0.298918816	-0.057786634	0.4750965	-0.091771537	0.256083671	-0.008201268	0.919328062	-0.076618404	0.343351551
CHRNB2	grey	0.310959359	8.21E-05	-0.068802689	0.394957429	0.37808001	1.23E-06	-0.201068751	0.012117702	0.761036048	1.48E-30	0.609254388	4.04E-17	0.301055245	0.000140968	0.528197224	1.63E-12
PLIN3	grey	-0.310876669	8.25E-05	-0.146386192	0.06913372	-0.153627754	0.056324873	0.012461071	0.87769705	-0.17786766	0.026815292	-0.209365206	0.00893533	-0.226673739	0.004564877	0.064919081	0.422240226
ISG20	grey	-0.310840438	8.27E-05	-0.171146566	0.03323393	-0.245367519	0.002089154	0.246833456	0.001959982	-0.359165074	4.44E-06	-0.243547627	0.002260252	-0.144774218	0.072285521	-0.225948885	0.004699756
ANK1	grey	-0.310619022	8.37E-05	-0.161580885	0.044579477	0.067018887	0.407355396	0.117433669	0.145602	0.376415137	1.39E-06	0.3480908	9.07E-06	0.11729638	0.146076693	0.422608374	4.31E-08
TMEM100	grey	0.310235549	8.55E-05	0.168252449	0.036374783	0.271908251	0.000620378	-0.047746747	0.555212728	0.280367885	0.000410195	0.035612082	0.659996816	0.205721747	0.01022837	0.159155969	0.047921529
TSHR	grey	0.310207208	8.56E-05	-0.054472033	0.500831596	0.238504139	0.002802878	-0.037042067	0.647244064	0.467647117	8.52E-10	0.186014988	0.020482752	0.194197667	0.015466479	0.32694587	3.29E-05
APBA2	grey	0.31005369	8.63E-05	-0.164074795	0.041347708	0.395864652	3.42E-07	-0.317593233	5.66E-05	0.716232805	1.12E-25	0.387861818	6.15E-07	0.225798349	0.004728211	0.634523538	7.68E-19
CCL18	grey	-0.310014084	8.65E-05	0.041098337	0.611633575	-0.170738342	0.033662531	0.436373464	1.38E-08	-0.167677149	0.037028093	-0.066057035	0.414134828	0.16322285	0.04242888	-0.126283628	0.117403125
TAC4	grey	0.309861534	8.73E-05	0.209320587	0.008950247	0.341220679	1.39E-05	-0.204261489	0.010791226	0.147251363	0.067488753	-0.024775159	0.759605816	-0.00052537	0.994823477	0.083953487	0.298997002
HSPB7	grey	-0.309643283	8.83E-05	-0.398313944	2.85E-07	-0.163094404	0.042593922	0.015059526	0.852458503	0.22388095	0.0051044	0.22098235	0.00572405	0.158632745	0.048669342	0.201849751	0.011780649
GEM	grey	-0.309355975	8.97E-05	-0.192778067	0.016251087	0.015337392	0.849767985	0.264662834	0.000875031	0.050342079	0.53389247	-0.115888312	0.151013191	-0.115242716	0.153318212	0.202428658	0.011536152
CD151	grey	-0.309303687	9.00E-05	-0.281352067	0.000390585	-0.110821511	0.169820497	0.023722695	0.769525425	-0.175010877	0.029400878	-0.121662213	0.131547045	-0.293640257	0.000208664	-0.043378594	0.592000049
PNPLA7	grey	-0.309185147	9.06E-05	-0.533581546	8.77E-13	0.068685481	0.395765058	0.099530147	0.217884825	0.573381099	6.32E-15	0.340092022	1.49E-05	0.214987758	0.007222709	0.586961473	1.00E-15
DACT3	grey	0.308875396	9.21E-05	-0.005536625	0.945488724	0.388190576	6.01E-07	-0.413394642	8.98E-08	0.623372083	4.61E-18	0.398969037	2.72E-07	0.340298281	1.47E-05	0.457788797	2.11E-09
GDI1	grey	0.308745442	9.28E-05	-0.229150354	0.004129835	0.424552277	3.68E-08	-0.23115301	0.003805692	0.773121557	4.63E-32	0.405884269	1.61E-07	0.290792846	0.000241902	0.657677904	1.46E-20
WDR34	grey	0.308505846	9.40E-05	-0.015656558	0.846679698	0.57642472	4.22E-15	-0.168760562	0.035805887	0.313797288	7.01E-05	-0.007875907	0.922518294	-0.147530909	0.066964114	0.318647554	5.33E-05
ZNF804A	grey	0.308409544	9.45E-05	0.103938465	0.198081127	0.347994774	9.13E-06	-0.015196032	0.851136528	0.486995766	1.31E-10	0.245727225	0.002056762	0.32863747	2.98E-05	0.364289212	3.17E-06
GNAZ	grey	0.308225785	9.55E-05	-0.12227962	0.129585124	0.299536389	0.000152892	-0.024084978	0.766106557	0.664829375	3.98E-21	0.356585767	5.26E-06	0.356669468	5.23E-06	0.51547881	6.73E-12
IL27	grey	-0.307871214	9.74E-05	-0.191612008	0.016921247	-0.212990938	0.00779426	0.594604276	3.43E-16	-0.057298496	0.478840776	-0.010284245	0.898936629	0.176703439	0.027844522	-0.004979148	0.950970179
C17orf107	grey	-0.307403288	9.99E-05	-0.335410725	1.99E-05	-0.007390169	0.927283344	0.278152017	0.000457725	0.510795305	1.12E-11	0.46989119	6.90E-10	0.343330511	1.22E-05	0.426806754	3.06E-08
EDA2R	grey	-0.307230375	0.000100866	-0.183650871	0.022171424	-0.164059563	0.041366833	0.307696922	9.83E-05	-0.048150174	0.551871779	0.095117641	0.239079483	-0.042132212	0.602696259	-0.022353725	0.782484019
SLC16A13	grey	-0.307152557	0.000101297	-0.250658101	0.001656422	0.132697305	0.099767334	0.189099882	0.018447086	0.258230936	0.001178104	0.012021036	0.881984007	-0.103932512	0.198106961	0.467033994	9.02E-10
ST6GAL2	grey	0.307146659	0.00010133	0.017642164	0.827520894	0.448014133	5.05E-09	-0.187239148	0.019652839	0.606198469	6.37E-17	0.305502388	0.000110854	0.231383534	0.003769889	0.467424269	8.70E-10
ETV6	grey	-0.307046058	0.00010189	-0.269189494	0.000706625	0.144328523	0.073177227	0.166185545	0.038768179	0.324793769	3.74E-05	-0.032468038	0.68837775	-0.184215206	0.021757792	0.623301685	4.67E-18
TAGLN3	grey	0.306698628	0.000103846	0.026937026	0.739353934	0.095334443	0.238005617	-0.044251838	0.584557836	0.458064303	2.06E-09	0.637909955	4.39E-19	0.479631527	2.71E-10	0.049409912	0.541502737
MMP13	grey	-0.306377072	0.000105688	0.064989758	0.421734146	0.077501697	0.337800318	0.094781813	0.240749581	-0.073946296	0.360493803	0.007376962	0.927412933	0.009687606	0.90477131	0.01163995	0.88569944
MAP6D1	grey	0.306348602	0.000105853	0.011738538	0.884738004	0.138716587	0.085185459	0.008497217	0.916427329	0.444308468	6.99E-09	0.370546059	2.08E-06	0.61191205	2.71E-17	0.182651826	0.022920293
FXYD7	grey	0.306167161	0.000106907	0.021792229	0.78781666	0.258547343	0.001161194	-0.120529877	0.135204391	0.503456217	2.44E-11	0.577536586	3.63E-15	0.580451483	2.45E-15	0.199821213	0.012673663
MOCOS	grey	-0.305991869	0.000107935	-0.033930359	0.675120479	-0.149616723	0.063153659	0.199980933	0.012601259	-0.267033683	0.000782711	-0.136845286	0.089523533	-0.189974541	0.017902817	-0.133966994	0.096537887
NXPH2	grey	0.305885805	0.000108561	-0.02505802	0.756946405	0.289089167	0.000264075	-0.015346236	0.849682373	0.506192216	1.83E-11	0.387276457	6.42E-07	0.315641963	6.32E-05	0.323843113	3.95E-05
CASP1	grey	-0.305647695	0.00010998	-0.055952534	0.489247177	-0.3646531	3.09E-06	0.598572659	1.94E-16	-0.389699938	5.39E-07	-0.218767862	0.006241829	-0.196415267	0.014306858	-0.260687308	0.001052532
ABCA8	grey	-0.305393358	0.000111514	-0.328987808	2.92E-05	-0.186185646	0.020365269	0.258765386	0.001149671	0.19097771	0.01729578	0.084771015	0.294299313	0.079226054	0.327128788	0.277822931	0.000465203
SELENON	grey	-0.30515586	0.000112965	-0.235615261	0.00316431	0.164613923	0.040675529	0.135739072	0.092169686	0.285984028	0.000309411	-0.069439584	0.390586132	-0.131251157	0.103548884	0.565807432	1.70E-14
CDHR1	grey	0.304728885	0.000115618	-0.022972393	0.776620101	0.300097228	0.000148384	-0.036599899	0.651176641	0.696833991	7.56E-24	0.447039289	5.51E-09	0.375765095	1.45E-06	0.483493381	1.86E-10
CERCAM	grey	-0.304272874	0.000118515	-0.179929665	0.025072113	0.053205577	0.510854241	0.146106716	0.06967201	0.294819232	0.000196188	0.242503826	0.002364027	0.420556023	5.09E-08	0.309062945	9.12E-05
DCN	grey	-0.304268079	0.000118546	0.186531293	0.020129106	-0.218577336	0.00628827	0.100342762	0.21413216	-0.365804326	2.86E-06	-0.082793835	0.30574515	-0.160405817	0.046173825	-0.306368372	0.000105739
C10orf55	grey	-0.304169029	0.000119185	0.008548889	0.91592099	0.01941708	0.810480262	0.122464093	0.129003313	-0.000684672	0.99325389	-0.039125054	0.628850628	-0.10132975	0.209636603	0.039195922	0.628228753
AKAP5	grey	0.303804381	0.000121563	-0.015017276	0.852867751	0.410276198	1.15E-07	-0.063626265	0.431559441	0.676873331	4.13E-22	0.683134242	1.22E-22	0.382387411	9.11E-07	0.481714167	2.21E-10
FOXD3	grey	0.303725997	0.00012208	0.055708884	0.491143779	0.479478944	2.75E-10	-0.155692466	0.053054296	0.37632328	1.39E-06	0.058958757	0.466171018	0.024908272	0.758353961	0.313523956	7.12E-05
SPTBN2	grey	0.30368468	0.000122353	-0.095920017	0.235122011	0.469828235	6.94E-10	-0.130603169	0.105279502	0.892445737	9.32E-55	0.605980708	6.58E-17	0.484570162	1.67E-10	0.715549183	1.30E-25
ANKRD34A	grey	0.303668195	0.000122462	0.041976965	0.60403457	0.349523513	8.28E-06	-0.318760971	5.29E-05	0.5704157	9.34E-15	0.50334403	2.47E-11	0.240253894	0.002602549	0.459271688	1.85E-09
ELAVL4	grey	0.303439579	0.000123986	0.033767571	0.676591459	0.323903319	3.93E-05	-0.109240418	0.176031239	0.640769251	2.73E-19	0.586611455	1.05E-15	0.366767057	2.68E-06	0.334368881	2.12E-05
ENDOD1	grey	-0.303436527	0.000124006	-0.195739878	0.014651712	-0.202330988	0.011577087	0.16748591	0.037247442	0.175817798	0.028649887	0.103785704	0.198744805	0.087263987	0.280278102	0.289597151	0.000257274
EVA1A	grey	-0.303386675	0.000124341	0.040182474	0.619598911	-0.126775048	0.115971473	0.199347829	0.012890404	-0.174262971	0.030111854	-0.161409187	0.044809529	-0.000742179	0.992687284	-0.069100359	0.392910755
TMEM240	grey	0.303267117	0.000125147	-0.270807438	0.000654058	0.457552651	2.16E-09	-0.298710342	0.000159765	0.610071285	3.57E-17	0.318036929	5.51E-05	0.086141883	0.286532548	0.552351844	9.29E-14
HAS3	grey	-0.30303248	0.000126743	-0.251559553	0.001591419	0.104163781	0.19710516	0.231159378	0.003804699	0.148422236	0.065313472	-0.122357231	0.129340102	-0.06318919	0.434736573	0.325444511	3.60E-05
CLU	grey	-0.303000089	0.000126965	-0.418600143	5.95E-08	-0.359658868	4.30E-06	0.276256013	0.000502381	0.067778674	0.402046794	0.033360156	0.680278296	0.012629213	0.876059889	0.015188015	0.851214153
ARHGAP26	grey	-0.302365869	0.000131382	-0.31946481	5.08E-05	-0.003890658	0.961679268	0.197816441	0.013613958	0.512473612	9.32E-12	0.32129886	4.57E-05	0.133820484	0.096906254	0.609756281	3.75E-17
MSTN	grey	0.302285269	0.000131954	-0.051083978	0.52787403	0.147926143	0.066228035	-0.080135037	0.321591593	0.299821963	0.000150581	0.072874706	0.367515171	0.094256596	0.243377816	0.128539896	0.110941719
IL4I1	grey	-0.30224158	0.000132265	-0.188798518	0.018637907	-0.097022893	0.229757697	0.650580412	5.09E-20	0.002921454	0.971220589	-0.080161365	0.321432123	0.236262277	0.00307989	0.046667959	0.56419439
NFE2L3	grey	-0.302007573	0.000133941	-0.196766884	0.014130144	-0.053561083	0.508030356	0.185951975	0.020526278	0.035200045	0.663689845	-0.055675974	0.491400254	-0.119549883	0.138432044	0.165678812	0.039374767
SYTL5	grey	-0.3018113	0.000135362	0.072298977	0.371322109	-0.024130481	0.765677463	0.063576468	0.431920743	-0.011473838	0.887319742	0.110895787	0.169532783	-0.09271198	0.251222653	0.083894827	0.299335968
HLA-DQA1	grey	-0.301767797	0.000135679	-0.010906605	0.892856188	-0.263131422	0.00093987	0.728566133	6.34E-27	-0.168118854	0.036525621	-0.066329469	0.412207953	0.034601995	0.669064471	-0.130187327	0.106402034
NECAB2	grey	0.301762018	0.000135721	-0.085917075	0.287796728	0.14929035	0.063737904	-0.091840007	0.255727587	0.67050576	1.39E-21	0.756606629	4.99E-30	0.476981191	3.51E-10	0.343379668	1.22E-05
SRPX	grey	-0.301728446	0.000135966	-0.038566037	0.633765191	-0.160917272	0.045474127	-0.027136989	0.737489497	-0.319907601	4.96E-05	-0.262005343	0.000990326	-0.343572366	1.20E-05	-0.137450674	0.088101249
ALCAM	grey	0.301721379	0.000136017	0.204989057	0.010507466	0.238145029	0.002845677	0.0441048	0.585807948	0.485915677	1.46E-10	0.253733458	0.001444114	0.409836862	1.19E-07	0.294496929	0.000199528
PAPSS2	grey	-0.301341053	0.000138824	0.073536849	0.363166717	0.133396837	0.097977685	0.222365254	0.005420499	0.23077288	0.003865399	0.125344578	0.120177018	0.043067958	0.594657782	0.331696488	2.49E-05
CSMD3	grey	0.301239067	0.000139586	0.095984322	0.234806848	0.303482836	0.000123696	-0.106171826	0.18856081	0.619203466	8.86E-18	0.398205794	2.88E-07	0.410247267	1.15E-07	0.418509113	5.99E-08
GPR12	grey	0.301145954	0.000140284	0.034872773	0.666628911	0.178918726	0.025914211	-0.301009864	0.000141312	0.416578686	6.99E-08	0.483502913	1.86E-10	0.26051261	0.001061041	0.147538802	0.066949349
CNTN1	grey	0.300865833	0.000142407	0.051938602	0.520983842	0.213110889	0.007758827	-0.018056791	0.823532625	0.559323468	3.89E-14	0.368773263	2.34E-06	0.310981388	8.20E-05	0.284504486	0.00033346
EVC	grey	-0.300728539	0.000143457	-0.245059103	0.002117296	0.263254793	0.000934487	0.004010951	0.960495399	0.324032313	3.90E-05	-0.020454514	0.800560538	-0.162934435	0.042800219	0.608469306	4.54E-17
CHST9	grey	0.300606881	0.000144395	-0.084254662	0.297260655	0.19564411	0.014701194	-0.02770684	0.732184672	0.336684778	1.84E-05	-0.060669252	0.453313016	0.035065253	0.664899722	0.289192197	0.000262683
CLEC4A	grey	-0.300520613	0.000145063	-0.001733427	0.982921536	-0.395496803	3.52E-07	0.61176669	2.77E-17	-0.30556338	0.000110487	0.004609503	0.954606037	0.042631624	0.598400051	-0.383709281	8.29E-07
EVX2	grey	0.300483082	0.000145354	0.086669731	0.283578868	0.386879205	6.60E-07	-0.276418651	0.000498398	0.378430243	1.20E-06	0.096655704	0.23153402	0.063775909	0.43047473	0.263291714	0.000932882
LIMD1	grey	0.30021723	0.000147435	0.002740219	0.973005245	0.653663921	2.97E-20	-0.216090301	0.006923357	0.50557739	1.95E-11	0.053719257	0.50677654	0.006426483	0.936744503	0.563398014	2.32E-14
ATP5J2	grey	0.300147934	0.000147982	0.162266533	0.043670612	-0.074403324	0.357524748	-0.091524124	0.257373189	-0.398405444	2.83E-07	-0.130760565	0.104857062	-0.119562124	0.138391367	-0.594330744	3.57E-16
EDNRA	grey	-0.299710083	0.000151482	-0.061876578	0.444358043	0.147268959	0.067455632	0.10138555	0.209384482	0.184097254	0.021843691	-0.062158243	0.442283353	-0.087389581	0.279583816	0.351267399	7.41E-06
ATCAY	grey	0.299693394	0.000151617	0.093390729	0.24775415	0.378653586	1.18E-06	-0.058677094	0.468307367	0.661733668	7.01E-21	0.493118155	7.10E-11	0.46705949	9.00E-10	0.395788277	3.44E-07
ETS2	grey	-0.299629923	0.000152132	-0.166566449	0.038317407	-0.095503546	0.237170357	0.447563013	5.26E-09	0.434439235	1.62E-08	0.392456992	4.40E-07	0.400714381	2.38E-07	0.40781996	1.39E-07
DDX25	grey	0.299487836	0.000153288	0.014035816	0.862385321	0.227585594	0.004400136	-0.081717959	0.31209453	0.484047129	1.76E-10	0.419785846	5.41E-08	0.286715495	0.000298124	0.25306914	0.001487751
AGAP2	grey	0.299440118	0.000153679	-0.038877698	0.631023258	0.34447972	1.14E-05	-0.165442253	0.039660662	0.652453087	3.67E-20	0.510902238	1.10E-11	0.378078322	1.23E-06	0.409630027	1.21E-07
LSM11	grey	0.299281266	0.000154985	-0.047059557	0.560926065	0.606264268	6.31E-17	-0.290884296	0.000240762	0.785815023	9.61E-34	0.391957981	4.57E-07	0.1473072	0.067383695	0.789193489	3.28E-34
SSTR2	grey	0.29927906	0.000155003	0.005029095	0.950478977	0.159195005	0.047866123	-0.036672041	0.65053436	0.605395428	7.17E-17	0.595967321	2.82E-16	0.494387061	6.24E-11	0.337674802	1.73E-05
CNTNAP1	grey	-0.298710924	0.00015976	-0.492649789	7.44E-11	-0.016351907	0.839959558	0.055990501	0.488951984	0.495968105	5.31E-11	0.25933433	0.001120093	0.065370758	0.419012068	0.615679581	1.53E-17
GRIA3	grey	0.298613854	0.000160587	0.029742012	0.713343756	0.357224625	5.05E-06	-0.187823751	0.019266878	0.570493676	9.25E-15	0.205133379	0.010451966	0.063731951	0.430793202	0.468894826	7.58E-10
ARL2BP	grey	0.298357528	0.000162788	0.247583096	0.001896772	0.386358954	6.86E-07	-0.22768215	0.004383008	0.224206532	0.005038692	-0.098782431	0.22137893	-0.155756917	0.052954787	0.265116203	0.000856639
CD28	grey	-0.29833469	0.000162985	0.054724215	0.498848243	-0.051633473	0.523438599	0.441268867	9.08E-09	-0.088319027	0.274481831	-0.0799123	0.32294279	0.158620241	0.048687331	-0.029475408	0.715802336
RAB26	grey	0.298284893	0.000163416	-0.177743503	0.026923481	0.216731779	0.006754313	-0.110691972	0.170323145	0.581577899	2.10E-15	0.486303746	1.41E-10	0.341460952	1.37E-05	0.29571793	0.000187148
KCNB1	grey	0.298266599	0.000163575	-0.142277827	0.077395543	0.28646824	0.000301896	-0.10267672	0.203611163	0.808166673	5.28E-37	0.467115435	8.95E-10	0.377541702	1.28E-06	0.624018639	4.17E-18
P4HA1	grey	-0.298232768	0.000163869	0.018009567	0.823986642	0.076308323	0.345313921	-0.03728495	0.645088031	-0.070410358	0.383979542	-0.304847772	0.000114874	-0.101420671	0.209225905	0.164741875	0.040517354
PDZD4	grey	0.298130361	0.000164762	-0.206527699	0.009928933	0.446834721	5.61E-09	-0.103854306	0.198446564	0.849682964	2.25E-44	0.478632053	2.99E-10	0.377942378	1.25E-06	0.693497464	1.51E-23
SV2A	grey	0.298088695	0.000165126	-0.12851751	0.111004431	0.374221537	1.61E-06	-0.23775026	0.002893408	0.74723086	6.05E-29	0.424100001	3.82E-08	0.174035932	0.030330555	0.682486127	1.39E-22
RNF19A	grey	-0.297803428	0.000167642	-0.296895459	0.000175889	-0.056623697	0.484043013	0.298581287	0.000160865	0.269020433	0.000712336	-0.008652877	0.914902079	-0.019562247	0.809090352	0.323552708	4.02E-05
ZNF443	grey	0.297774138	0.000167902	-0.033439657	0.679558272	0.482760857	2.00E-10	-0.444660383	6.78E-09	0.439341851	1.07E-08	0.097506749	0.227431667	-0.111683229	0.166504797	0.426224727	3.21E-08
SIRPG	grey	-0.297470996	0.000170619	-0.00487855	0.951959572	-0.065468534	0.41831516	0.518108558	5.04E-12	-0.171757941	0.03260069	-0.104646114	0.195027637	-0.028995801	0.720232533	-0.100506528	0.213381508
ESM1	grey	-0.297367953	0.000171552	0.016004431	0.843316301	0.091143318	0.259366659	0.086770339	0.283018217	-0.019891517	0.805939951	-0.111861401	0.165825283	-0.07200207	0.373294804	0.06795873	0.400794803
GPR45	grey	0.296718246	0.000177542	0.119161067	0.139728788	0.407465521	1.42E-07	-0.175390522	0.029045484	0.574182335	5.68E-15	0.33627444	1.89E-05	0.237835528	0.002883038	0.450646894	4.01E-09
CD200	grey	0.296586198	0.000178784	0.06164064	0.446100141	0.199997539	0.012593752	-0.103905668	0.198223479	0.52358012	2.74E-12	0.500689734	3.26E-11	0.346127863	1.03E-05	0.204191054	0.010819052
SCAMP5	grey	0.296574908	0.00017889	-0.175161022	0.029259884	0.288074179	0.000278167	-0.234988768	0.003248037	0.822840896	2.18E-39	0.63828677	4.13E-19	0.405828698	1.62E-07	0.578539317	3.17E-15
DPM3	grey	0.296569782	0.000178938	0.066313638	0.412319778	-0.003213596	0.968344108	-0.226154687	0.004661102	-0.3974494	3.04E-07	-0.217311898	0.006604612	-0.277861546	0.00046432	-0.528509187	1.57E-12
RPS3A	grey	0.296503319	0.000179567	0.366627844	2.71E-06	-0.022304209	0.782953874	-0.352722046	6.75E-06	-0.419474529	5.55E-08	-0.146625991	0.068674552	-0.152580199	0.058046752	-0.55189217	9.83E-14
TCTEX1D1	grey	-0.296399682	0.00018055	-0.182288485	0.023197992	-0.266235063	0.000812759	0.299278438	0.000155008	-0.052301841	0.518069275	0.001183291	0.988341238	-0.04273653	0.597499349	-0.051761998	0.522403901
SPINT2	grey	-0.296336732	0.00018115	-0.140754719	0.080653838	-0.373953428	1.64E-06	0.678939036	2.77E-22	0.159018141	0.048117585	0.535313983	7.17E-13	0.465951266	9.98E-10	-0.019793868	0.806873917
PPFIA3	grey	0.296164643	0.0001828	-0.111826873	0.165956806	0.409692306	1.20E-07	-0.374330134	1.60E-06	0.69418927	1.31E-23	0.596022028	2.80E-16	0.286828725	0.000296412	0.494337748	6.27E-11
KCNE4	grey	-0.296016581	0.000184231	0.023889316	0.767952472	0.092692997	0.251320136	0.091037734	0.259921247	-0.050969067	0.52880397	-0.129671986	0.107806166	-0.207102977	0.009719955	0.05711196	0.480275809
CYLD	grey	-0.295969837	0.000184685	-0.317119271	5.81E-05	-0.0047291	0.953429565	0.394824712	3.70E-07	0.552666038	8.93E-14	0.263256512	0.000934413	0.244810881	0.002140194	0.659042875	1.14E-20
SYDE1	grey	-0.295727023	0.000187059	-0.24529969	0.002095314	0.225068835	0.004868307	-0.186141896	0.020395331	0.13403541	0.09636625	-0.149937397	0.06258389	-0.339063665	1.59E-05	0.427525134	2.89E-08
CLEC18B	grey	-0.295519413	0.000189111	-0.251818612	0.001573173	-0.054103242	0.503739493	0.075193806	0.352425545	0.03672565	0.650057243	-0.027182096	0.737069138	-0.107610637	0.182607124	0.050523833	0.532414873
PRRX1	grey	-0.295467206	0.00018963	-0.157673541	0.050065471	0.004882191	0.95192376	0.179425503	0.025489094	0.076349176	0.345054978	-0.057444379	0.477720106	-0.155744876	0.052973365	0.265081846	0.000858021
COL4A5	grey	-0.295431379	0.000189987	-0.287397044	0.000287953	-0.045921314	0.570451016	0.042141681	0.602614671	0.351422796	7.34E-06	0.164825042	0.040414819	0.216559352	0.006799387	0.426486209	3.14E-08
CXCR6	grey	-0.295383577	0.000190465	0.059164752	0.464611988	-0.233644538	0.003434465	0.545728921	2.08E-13	-0.292471364	0.000221759	-0.146486984	0.06894042	-0.004202667	0.958608794	-0.257106195	0.001240056
CAMKV	grey	0.295272474	0.000191579	-0.027475554	0.734336235	0.287940169	0.000280079	-0.067704892	0.402560498	0.695346689	1.03E-23	0.690101552	3.02E-23	0.55746372	4.92E-14	0.369693139	2.20E-06
TMEM176B	grey	-0.295149608	0.000192819	-0.133455367	0.097829103	-0.23247883	0.003603884	0.366939366	2.65E-06	-0.134136826	0.09611227	-0.038361385	0.635568404	-0.088711138	0.272348431	-0.177373369	0.027248228
FAM19A5	grey	0.294949932	0.000194849	0.007442206	0.926772737	0.258372319	0.001170521	-0.184606959	0.02147458	0.537849577	5.33E-13	0.305328424	0.000111909	0.308809381	9.25E-05	0.296859421	0.000176224
DISP2	grey	0.294925374	0.0001951	-0.183835687	0.022035222	0.343774219	1.19E-05	-0.169833622	0.034629118	0.692006476	2.05E-23	0.420484112	5.11E-08	0.203395622	0.011137698	0.530390123	1.27E-12
CBX7	grey	-0.294405701	0.000200483	-0.439149632	1.09E-08	-0.266745956	0.000793417	0.383921666	8.16E-07	0.560731546	3.26E-14	0.587319692	9.55E-16	0.476758001	3.58E-10	0.447970999	5.07E-09
CHRDL2	grey	-0.294125214	0.000203446	-0.222360621	0.005421491	0.092054495	0.254614345	0.104744021	0.194607876	0.066344421	0.412102352	-0.130283598	0.106141327	-0.035458298	0.661374204	0.146916822	0.068121001
KCNA2	grey	0.294113946	0.000203565	-0.059581276	0.461468406	0.381094576	9.98E-07	-0.197806926	0.013618562	0.790413338	2.21E-34	0.508150779	1.48E-11	0.314248368	6.83E-05	0.64871016	7.05E-20
RAPGEF4	grey	0.294102348	0.000203689	-0.004176077	0.958870442	0.253619689	0.001451504	-0.123993408	0.124257103	0.759720602	2.13E-30	0.641257407	2.51E-19	0.455217404	2.66E-09	0.52765715	1.73E-12
EPB41L3	grey	-0.293499932	0.000210197	-0.137336635	0.088367781	-0.061782278	0.445053869	0.555013092	6.68E-14	0.389071466	5.64E-07	0.348889036	8.62E-06	0.525921106	2.11E-12	0.349069034	8.53E-06
IGFBP4	grey	-0.293446661	0.000210782	0.012823688	0.874166986	0.135160526	0.093578185	0.126208536	0.117623095	-0.099366632	0.218645562	-0.184146953	0.021807462	-0.113239549	0.160638928	-0.020461257	0.800496157
MDFIC	grey	-0.293443136	0.000210821	-0.163721123	0.041793702	-0.115700548	0.151680866	0.195003863	0.015035762	-0.125122205	0.120841275	-0.11045987	0.171226519	-0.214376346	0.007393625	0.060441253	0.455015381
B3GAT1	grey	0.293320738	0.00021217	-0.11205752	0.165079714	0.261279955	0.001024132	-0.103975139	0.197922035	0.640649069	2.78E-19	0.386163684	6.95E-07	0.375363236	1.49E-06	0.444911048	6.63E-09
SMAD5	grey	0.293178801	0.000213745	0.091488878	0.257557253	0.532401474	1.00E-12	-0.20709363	0.009723319	0.460725973	1.62E-09	-0.02941958	0.716317547	-0.199723392	0.012718188	0.573164094	6.50E-15
RUNX3	grey	-0.293166492	0.000213882	-0.090837011	0.260977805	0.120828553	0.134232223	0.485240319	1.56E-10	0.176021787	0.028462649	-0.01350645	0.867527092	-0.006847484	0.932610085	0.354247875	6.12E-06
RAB34	grey	-0.293090143	0.000214735	-0.04748144	0.557415166	-0.132265844	0.100883973	-0.084115052	0.298064704	-0.366839241	2.67E-06	-0.149516274	0.063333005	-0.392302543	4.45E-07	-0.193693902	0.015741046
NOTCH3	grey	-0.292981165	0.000215956	-0.17722762	0.027377019	0.317364236	5.73E-05	-0.067019103	0.407353879	0.365865715	2.85E-06	0.048661114	0.547654552	-0.107815726	0.181769845	0.614072043	1.95E-17
SYNJ2	grey	-0.292911436	0.000216742	-0.163009818	0.042702901	-0.016677145	0.836820256	0.088310155	0.274530235	0.38571932	7.18E-07	0.313186009	7.25E-05	0.421706518	4.64E-08	0.476837539	3.56E-10
ATOH7	grey	0.292603396	0.000220242	-0.0259039	0.749010676	0.098112163	0.22454475	-0.14128996	0.079496484	0.51743655	5.43E-12	0.665113291	3.78E-21	0.362594302	3.54E-06	0.235835787	0.003135305
NETO1	grey	0.292534584	0.000221031	0.090999456	0.260122509	0.305012323	0.000113851	-0.062959328	0.436412811	0.547230345	1.74E-13	0.451453901	3.73E-09	0.400262338	2.47E-07	0.332322119	2.39E-05
PXDN	grey	-0.292356063	0.000223091	-0.103809479	0.198641408	0.37658876	1.37E-06	-0.07690805	0.341524887	0.41102084	1.08E-07	0.114258158	0.156884319	-0.014939027	0.853625801	0.585988771	1.15E-15
FAM167B	grey	-0.292139307	0.000225615	-0.114319156	0.156661589	0.175036421	0.02937685	0.178683017	0.026113998	0.186280684	0.020300098	0.002877896	0.971649501	0.082595207	0.306910941	0.27467274	0.000542716
PTPRZ1	grey	0.292013982	0.000227087	0.018955171	0.814906754	0.283585864	0.000349251	-0.209217681	0.008984736	0.384253271	7.97E-07	0.087293155	0.28011676	-0.023920147	0.767661519	0.326770156	3.33E-05
CEP152	grey	0.291588403	0.000232152	-0.001817119	0.982097102	0.7366391	8.90E-28	-0.25235194	0.00153621	0.592964849	4.33E-16	0.107322771	0.183787109	0.001885845	0.981420102	0.684954668	8.50E-23
CAV2	grey	-0.291546702	0.000232654	-0.016195961	0.841465705	-0.100872318	0.211711639	0.027245749	0.736476068	-0.023404296	0.772533838	0.019448539	0.810179005	-0.045859052	0.570974224	-0.052678242	0.515057924
SHISA7	grey	0.291539584	0.000232739	-0.030279642	0.708394793	0.37371677	1.67E-06	-0.089330657	0.269000701	0.746822794	6.72E-29	0.517875656	5.17E-12	0.538520382	4.92E-13	0.49692326	4.81E-11
PTPN4	grey	0.29151322	0.000233057	-0.027353111	0.735476112	0.383312544	8.53E-07	-0.19183209	0.016792953	0.766130823	3.52E-31	0.420171089	5.24E-08	0.185738619	0.020674247	0.716560459	1.04E-25
HAND2	grey	0.291487628	0.000233366	0.126387636	0.11709898	0.461872156	1.46E-09	-0.246941771	0.001950732	0.369776573	2.19E-06	0.112865819	0.162033229	0.080840911	0.317333719	0.252030721	0.001558377
NAP1L5	grey	0.29117667	0.000237151	-0.091661208	0.256658153	0.168862622	0.035692529	-0.032594492	0.687227504	0.7197755	4.98E-26	0.526840298	1.90E-12	0.339893433	1.51E-05	0.522730507	3.02E-12
PGM2L1	grey	-0.291082643	0.000238307	-0.231645557	0.003729562	-0.036904712	0.648464642	0.101112647	0.210619617	0.27584259	0.000512637	0.159886963	0.046892795	-0.047178627	0.559934094	0.369712195	2.20E-06
PARVB	grey	-0.291075899	0.00023839	0.047315035	0.558798716	-0.042420558	0.600214079	0.014312634	0.859698858	-0.040717783	0.614937839	0.054093668	0.503815098	-0.044646218	0.581210928	0.032093133	0.691792124
CXCR4	grey	-0.290966673	0.00023974	0.036901006	0.648497584	0.016105367	0.842340932	0.314097881	6.89E-05	-0.200456148	0.012387974	-0.189487446	0.018204175	-0.0183251	0.820954167	-0.114458824	0.156152495
LSAMP	grey	0.290943596	0.000240026	-0.03759632	0.642328359	0.343643102	1.20E-05	-0.156513424	0.051798284	0.772517331	5.53E-32	0.351177744	7.45E-06	0.287930898	0.000280212	0.620404481	7.35E-18
PPIC	grey	-0.290732635	0.000242655	-0.134831069	0.094387872	-0.103031254	0.202046174	0.035726004	0.658977198	-0.223768625	0.005127247	-0.227039801	0.004498089	-0.378045376	1.24E-06	-0.020759631	0.797649044
GZMK	grey	-0.290732476	0.000242657	0.025554335	0.752287025	-0.226308506	0.004632398	0.493297059	6.97E-11	-0.336429377	1.87E-05	-0.1619641	0.044069575	-0.071473539	0.376822302	-0.287241491	0.000290246
COL4A6	grey	-0.290573721	0.000244654	-0.309389458	8.96E-05	-0.042558156	0.599031202	0.023936677	0.767505536	0.261194373	0.001028189	0.040752842	0.614633105	-0.021433533	0.791228446	0.345176366	1.09E-05
PDLIM1	grey	-0.290455108	0.000246155	0.016001513	0.843344498	0.047325889	0.558708426	0.146735481	0.068465726	0.036808834	0.649317194	0.040771992	0.614466685	-0.020918391	0.796135219	0.052612371	0.515584271
UNC93B1	grey	-0.290319496	0.000247883	-0.295981641	0.00018457	-0.203408787	0.011132357	0.558503022	4.32E-14	-0.033864945	0.67571142	-0.107774204	0.18193913	0.01830348	0.821161865	0.106173194	0.188555084
MYO1D	grey	-0.290076388	0.000251007	-0.099510636	0.217975501	0.02457118	0.76152535	0.318307719	5.43E-05	0.416046511	7.29E-08	0.282891123	0.000361651	0.602698232	1.07E-16	0.405275355	1.69E-07
STARD13	grey	-0.289949186	0.000252657	-0.062283744	0.441360708	0.179470456	0.025451675	0.051053772	0.528118396	0.429183402	2.52E-08	0.235712224	0.003151527	0.107209834	0.18425157	0.594728746	3.37E-16
CARD16	grey	-0.289866952	0.000253728	-0.054382183	0.501539249	-0.365034537	3.01E-06	0.459278854	1.84E-09	-0.419944395	5.34E-08	-0.274775647	0.000540006	-0.300458449	0.000145546	-0.278345466	0.000453381
NRM	grey	0.289819184	0.000254353	0.009609151	0.905538925	0.691843179	2.12E-23	-0.37132577	1.97E-06	0.250052204	0.001701462	-0.096813744	0.230768302	-0.255146061	0.001355182	0.38339871	8.47E-07
SCRG1	grey	0.289627128	0.000256878	0.201535622	0.011915214	0.109146992	0.176403409	-0.009196909	0.909573793	0.212577889	0.007917377	0.121221011	0.132962956	0.250085632	0.001698948	-0.069399277	0.39086191
NUP107	grey	0.289626399	0.000256887	0.080966101	0.316582402	0.461644303	1.49E-09	-0.333579429	2.22E-05	0.28930974	0.000261102	0.038204371	0.636953318	-0.160887141	0.045515101	0.285371963	0.000319157
TRIP6	grey	-0.289573389	0.000257589	-0.321594945	4.50E-05	-0.11290381	0.161891082	0.034920392	0.666200948	-0.131343738	0.103303462	-0.131534237	0.10279991	-0.412933447	9.32E-08	0.101383983	0.209391558
KLHDC7B	grey	-0.289235551	0.000262098	-0.115979188	0.150690841	-0.174980124	0.029429828	0.652312171	3.77E-20	-0.056103824	0.48807148	-0.033382599	0.680075005	0.174765863	0.029632202	-0.016461441	0.838902022
HLA-DQB1	grey	-0.289212195	0.000262413	-0.015627775	0.846958114	-0.240916206	0.002530167	0.622122395	5.62E-18	-0.174466542	0.029916901	-0.1005066	0.213381182	0.035316619	0.662644182	-0.087232571	0.280451953
ARSD	grey	-0.289184891	0.000262781	-0.21471082	0.007299685	0.036370214	0.653223237	0.110162076	0.172390775	0.165825572	0.039198271	0.063080157	0.435531223	-0.202595695	0.01146644	0.274167202	0.000556211
BRCA1	grey	0.28896596	0.00026575	-0.042046129	0.603438175	0.697591679	6.46E-24	-0.189921813	0.017935229	0.555421193	6.35E-14	0.017224901	0.831538975	-0.060196033	0.456850298	0.663715167	4.89E-21
VWF	grey	-0.288963315	0.000265786	-0.202069899	0.01168714	0.099751684	0.216857158	0.021116627	0.794246053	0.360544551	4.06E-06	0.136484421	0.090380012	-0.023689443	0.769839457	0.467802044	8.39E-10
CCZ1B	grey	0.288933467	0.000266193	0.103768687	0.198818838	0.39694703	3.16E-07	-0.253710682	0.001445591	0.205767365	0.010211212	-0.039926195	0.621835787	-0.018047469	0.82362224	0.198315969	0.01337413
TRIM36	grey	0.288658955	0.000269965	0.02222953	0.783662663	0.313821277	7.00E-05	-0.0852248	0.291713032	0.480502836	2.49E-10	0.344740724	1.12E-05	0.249024807	0.00178039	0.250829782	0.001643858
FZD1	grey	-0.288304554	0.000274909	-0.102944761	0.20242717	0.135084034	0.09376568	0.044636258	0.581295341	-0.016409288	0.839405519	-0.163133233	0.042543973	-0.262114578	0.000985325	0.30318369	0.000125712
HOXB9	grey	-0.288073606	0.000278175	-0.03890931	0.63074542	0.036673175	0.650524265	-0.055200859	0.495110852	-0.100940063	0.211403408	-0.108642183	0.1784244	-0.213604198	0.0076146	0.045555303	0.573529972
SKAP1	grey	-0.287679976	0.000283826	0.043088368	0.594482999	-0.215446321	0.007096835	0.500150877	3.45E-11	-0.322605932	4.24E-05	-0.135854321	0.091891131	-0.069231971	0.392007864	-0.283589446	0.000349188
RALYL	grey	0.28766798	0.000284	0.040605244	0.615916478	0.167530873	0.037195772	-0.031427248	0.697871837	0.491613387	8.27E-11	0.547542481	1.67E-13	0.422856578	4.22E-08	0.163594457	0.04195441
YAP1	grey	-0.28755264	0.000285676	-0.219224371	0.006131797	-0.035559849	0.660464522	0.05929652	0.46361624	0.039172473	0.628434497	-0.109512086	0.174952326	-0.281952749	0.000379047	0.326604334	3.36E-05
KCNJ10	grey	0.28738962	0.000288062	-0.118027651	0.143561688	0.122488404	0.128926788	-0.044705127	0.580711756	0.637034012	5.08E-19	0.371001668	2.01E-06	0.324402271	3.82E-05	0.499862629	3.55E-11
CABP4	grey	-0.28729004	0.000289528	-0.284084141	0.000340602	-0.071222829	0.378502675	0.263097759	0.000941343	0.177713392	0.026949776	0.052270655	0.518319178	-0.025411624	0.753625887	0.253013993	0.001491427
NSUN6	grey	0.287221908	0.000290535	-0.047176382	0.559952791	0.466588806	9.40E-10	-0.232814912	0.003554283	0.765978448	3.67E-31	0.329811041	2.78E-05	0.235621077	0.003163542	0.719244184	5.62E-26
NEDD9	grey	-0.287115608	0.000292113	-0.097871713	0.225688216	0.116019276	0.150548808	-0.026986763	0.738890046	0.116776177	0.147886014	-0.039006196	0.629894209	-0.271609436	0.000629359	0.339663031	1.53E-05
PRICKLE2	grey	-0.286869788	0.000295793	-0.2536292	0.001450885	0.046411598	0.566338915	0.102188882	0.205778836	0.467174144	8.90E-10	0.212593797	0.007912603	-0.029467683	0.715873619	0.629346916	1.78E-18
RAB3A	grey	0.286828398	0.000296417	-0.136653298	0.089978389	0.161589936	0.044567376	-0.168284936	0.036338184	0.701327434	2.94E-24	0.846602185	9.39E-44	0.534614275	7.78E-13	0.358051836	4.78E-06
NFKBIA	grey	-0.286703085	0.000298313	-0.287052999	0.000293047	-0.309310614	9.00E-05	0.238759068	0.002772849	-0.070837166	0.381096472	-0.061742752	0.445345705	-0.121344734	0.132564729	0.050646073	0.53142226
BEST3	grey	0.286540321	0.000300792	-0.071048646	0.379672817	0.15059741	0.061424435	-0.14932675	0.063672525	0.402074923	2.15E-07	0.161596397	0.044558741	0.06916216	0.392486627	0.304293889	0.00011838
ITGAE	grey	0.286488602	0.000301584	0.267845705	0.000753209	0.159219747	0.047831033	-0.199925241	0.012626464	-0.063466859	0.432716625	0.104826293	0.194255655	0.059978284	0.458483099	-0.335866787	1.93E-05
KIF21B	grey	0.286414527	0.000302721	-0.036273796	0.654083137	0.464509789	1.14E-09	-0.050773971	0.5303847	0.78569727	9.97E-34	0.410731037	1.11E-07	0.420383644	5.16E-08	0.626539914	2.79E-18
HMGA2	grey	-0.286291686	0.000304616	-0.03534006	0.662433991	0.009863432	0.903051318	-0.122820788	0.127884035	-0.137727782	0.087456265	-0.096464835	0.23246118	-0.148576966	0.065030341	0.078886323	0.32921395
ZNF850	grey	0.286283649	0.00030474	-0.038885773	0.63095228	0.657349069	1.54E-20	-0.309020791	9.14E-05	0.576066646	4.42E-15	0.073150792	0.365698156	0.055165243	0.495389607	0.583041161	1.72E-15
C15orf59	grey	0.286241899	0.000305387	-0.139017893	0.08450297	0.284521513	0.000333174	-0.25412793	0.001418759	0.598028912	2.10E-16	0.341410746	1.38E-05	0.167114517	0.037676557	0.480096906	2.59E-10
RFWD3	grey	0.286096922	0.000307643	0.106904518	0.185511512	0.783854922	1.78E-33	-0.251501415	0.00159554	0.567214099	1.42E-14	0.028156674	0.728006017	-0.037568559	0.642574207	0.732440149	2.49E-27
C1orf54	grey	-0.28601165	0.000308977	-0.047044379	0.561052573	-0.364675183	3.08E-06	0.207983967	0.009407444	-0.386066959	7.00E-07	-0.122007527	0.130446958	-0.133988681	0.096483453	-0.329586516	2.82E-05
C10orf10	grey	-0.285950196	0.000309942	-0.281274127	0.000392106	-0.235998883	0.003114008	0.269082417	0.000710237	-0.117406029	0.145697475	-0.106263533	0.188177155	-0.15686671	0.051265413	-0.060816909	0.452212435
UCN2	grey	-0.285919371	0.000310427	-0.036341662	0.65347783	0.054165428	0.503248541	0.080297737	0.320606916	-0.005489502	0.945951979	-0.128925658	0.109865361	0.002152433	0.978794179	0.106058441	0.189035948
ACTRT3	grey	-0.285854121	0.000311456	-0.067500308	0.403986936	-0.160412857	0.046164133	0.144751086	0.072331584	0.057104593	0.480332533	0.138389687	0.085930906	0.114985282	0.154244698	0.114240039	0.156950528
TMSB15A	grey	0.285786884	0.000312519	0.205623102	0.010265562	0.372133875	1.86E-06	-0.081860426	0.311248844	0.243418488	0.002272863	0.018622105	0.818102178	0.183909	0.021981394	0.10086165	0.21176021
GPR39	grey	-0.285523281	0.000316722	-0.079207195	0.327244313	-0.107853106	0.181617544	0.159692304	0.047164927	-0.203232738	0.011203957	-0.125869715	0.118619601	-0.172192897	0.032156433	-0.058441989	0.47009469
ACOT7	grey	0.285352361	0.000319474	0.068697669	0.395681033	0.371987744	1.88E-06	-0.062638129	0.43876128	0.492377243	7.65E-11	0.422555502	4.33E-08	0.37290892	1.77E-06	0.328116664	3.07E-05
PPP1R35	grey	0.285049623	0.000324404	-0.061601966	0.446386065	0.353668641	6.35E-06	-0.342874216	1.26E-05	-0.004891407	0.951833118	-0.088161788	0.275340507	-0.198900556	0.013098167	-0.048629322	0.547916502
SYCE2	grey	0.284948229	0.000326071	-0.143264486	0.075342112	0.508114781	1.49E-11	-0.351095102	7.49E-06	0.606498367	6.09E-17	0.171198239	0.033180008	0.116212521	0.149865552	0.528663578	1.54E-12
DNMT3B	grey	0.284858032	0.000327561	0.04656594	0.565047339	0.676759524	4.23E-22	-0.349213623	8.45E-06	0.571533698	8.07E-15	0.143233221	0.075406498	0.045921874	0.570446312	0.590884896	5.81E-16
IL2RG	grey	-0.284605579	0.000331763	-0.03960987	0.624601537	-0.131668847	0.102445256	0.702293737	2.39E-24	-0.080973593	0.316537473	-0.069403883	0.39083039	0.099344805	0.218747256	-0.036754822	0.64979768
SELL	grey	-0.284580863	0.000332177	-0.174659583	0.029733025	-0.244156736	0.002201621	0.700374951	3.59E-24	0.079576557	0.324986431	0.073532197	0.363197158	0.264547278	0.000879777	0.083617782	0.300940305
PHC1	grey	0.284301701	0.000336888	-0.145434254	0.070981186	0.534053292	8.30E-13	-0.336787906	1.83E-05	0.733275252	2.03E-27	0.184111471	0.021833322	0.02815091	0.728059516	0.788977848	3.51E-34
FBXO43	grey	0.283940626	0.000343072	0.098970126	0.220498107	0.747774919	5.25E-29	-0.288272223	0.000275364	0.415936908	7.35E-08	0.038706654	0.632527453	-0.050215288	0.534924449	0.449392011	4.48E-09
FBXO39	grey	-0.283923731	0.000343364	-0.038724434	0.632371018	-0.118893622	0.140626107	0.054685306	0.499153982	-0.122900591	0.127634645	-0.085679583	0.289136279	-0.325009118	3.69E-05	0.040779088	0.614405016
COL22A1	grey	-0.283227516	0.000355597	-0.069131959	0.392693859	0.06649963	0.411007105	0.110903119	0.169504401	0.138088142	0.086623155	-0.078124645	0.3339198	-0.069279643	0.391681136	0.288814376	0.000267824
CBR3	grey	0.283214789	0.000355824	0.049316778	0.542266024	0.205032724	0.010490646	-0.003673978	0.963811954	-0.107843459	0.181656839	-0.07638991	0.34479691	-0.159023761	0.048109578	-0.179717828	0.0252466
SYNPO2	grey	-0.28313494	0.000357254	-0.255631235	0.001325811	-0.116473348	0.148947063	0.250595728	0.001661007	0.425385613	3.44E-08	0.331175142	2.56E-05	0.254776721	0.001377938	0.432596992	1.89E-08
PTK2B	grey	-0.283133825	0.000357274	-0.371774532	1.91E-06	-0.17574184	0.028719876	0.262851925	0.000952168	0.404997126	1.72E-07	0.383666677	8.31E-07	0.237867811	0.00287912	0.450713906	3.98E-09
CASP7	grey	-0.28265331	0.000365988	0.00311505	0.96931436	-0.026032797	0.747803695	0.137314589	0.088419381	-0.101603618	0.208401263	-0.221007835	0.005718321	-0.252833765	0.001503499	0.16524844	0.039896194
ASXL3	grey	0.28256331	0.000367642	-0.077651321	0.336865657	0.342354966	1.30E-05	-0.151728789	0.059477924	0.668390632	2.06E-21	0.390074244	5.24E-07	0.353433773	6.45E-06	0.510308569	1.18E-11
CHST1	grey	-0.282324258	0.000372069	-0.301982529	0.000134121	-0.077360235	0.338685501	0.209811444	0.008787347	0.508256489	1.47E-11	0.535538375	6.98E-13	0.314779484	6.63E-05	0.392545944	4.37E-07
SCNN1B	grey	-0.282321067	0.000372128	-0.213534195	0.00763492	-0.00024465	0.997589423	0.14870973	0.064788206	-0.059065348	0.465363949	-0.169088813	0.035442378	-0.113800161	0.158564269	0.049667947	0.539390761
HIST2H2AC	grey	0.282279225	0.000372908	0.252359746	0.001535675	0.386924477	6.58E-07	-0.174552007	0.029835374	-0.135933956	0.091699046	-0.154882277	0.054318429	-0.023347577	0.773070104	-0.193891334	0.015632937
HSPB3	grey	0.282213493	0.000374137	0.120350384	0.13579121	0.160652201	0.045835646	-0.045646209	0.572764527	0.426397022	3.17E-08	0.58620798	1.11E-15	0.440116412	1.00E-08	0.126217864	0.117595754
KCNIP3	grey	0.282151412	0.0003753	-0.059656967	0.460898417	0.271550252	0.000631152	-0.002963585	0.970805734	0.739445491	4.42E-28	0.481119593	2.35E-10	0.432706289	1.88E-08	0.554804556	6.85E-14
KCTD4	grey	0.282150106	0.000375325	0.109977323	0.173116027	-0.053581402	0.507869203	0.000471785	0.995351443	0.396761838	3.20E-07	0.682556338	1.37E-22	0.614207808	1.91E-17	0.031409183	0.698037046
CAPG	grey	-0.28207887	0.000376664	-0.142635194	0.076646638	-0.288818729	0.000267764	0.686680777	6.03E-23	-0.234933326	0.003255542	-0.059267288	0.463837037	0.17879521	0.026018739	-0.252313821	0.001538825
SNAI3	grey	-0.282070932	0.000376814	-0.262115024	0.000985305	-0.268415041	0.000733138	0.678029831	3.31E-22	0.217362857	0.006591605	0.303400667	0.000124247	0.431809495	2.02E-08	0.137983651	0.08686407
SIT1	grey	-0.282005895	0.000378041	0.007821723	0.9230497	-0.267340671	0.000771435	0.54136507	3.51E-13	-0.34828086	8.96E-06	-0.15138183	0.060069395	-0.057895175	0.474266099	-0.322145492	4.36E-05
CPVL	grey	-0.281988849	0.000378363	0.044138964	0.585517382	-0.285049339	0.000324409	0.456455379	2.38E-09	-0.413875046	8.65E-08	-0.240637876	0.002560359	-0.240309228	0.00259643	-0.264435152	0.000884404
CNP	grey	0.281929808	0.000379481	-0.074379217	0.357680981	0.231275086	0.003786694	-0.011739007	0.884733434	0.643641632	1.68E-19	0.41227109	9.81E-08	0.676135729	4.76E-22	0.465244827	1.07E-09
VSTM2B	grey	0.281851533	0.000380969	0.06139856	0.447891587	0.22333749	0.00521579	0.004228489	0.958354701	0.641773884	2.30E-19	0.660582173	8.64E-21	0.725529143	1.30E-26	0.309273937	9.01E-05
S100Z	grey	-0.281670216	0.000384434	-0.0915704	0.257131659	-0.377733652	1.26E-06	0.730643475	3.85E-27	-0.063584668	0.431861235	0.101063442	0.21084287	0.387246737	6.43E-07	-0.117293961	0.14608507
OCIAD2	grey	-0.280852952	0.000400419	-0.023499151	0.771637238	-0.078585735	0.331065954	0.000391898	0.99613858	-0.153759328	0.05611161	0.005781769	0.943079119	-0.088329003	0.274427413	-0.145025373	0.071786928
NCEH1	grey	-0.280842296	0.000400632	-0.116358071	0.149352479	-0.307258603	0.00010071	0.375780792	1.45E-06	0.026360383	0.744738973	0.187028026	0.019793858	0.069321475	0.391394564	0.06693857	0.407918977
C9orf129	grey	0.280750337	0.000402469	0.076176669	0.346149245	0.317715771	5.62E-05	-0.197673655	0.013683198	0.541960734	3.27E-13	0.372337257	1.84E-06	0.203239856	0.011201054	0.396990997	3.15E-07
BHLHB9	grey	0.280552802	0.000406443	-0.013429477	0.868275205	0.473470756	4.91E-10	-0.179102403	0.025759434	0.744853397	1.12E-28	0.434736908	1.58E-08	0.232743283	0.003564803	0.671113232	1.24E-21
MTMR9	grey	0.280307594	0.000411426	-0.023052874	0.7758582	0.522172268	3.21E-12	-0.274940222	0.000535698	0.83415349	2.22E-41	0.382416077	9.09E-07	0.243643692	0.002250912	0.794905607	5.08E-35
WDR47	grey	0.279911365	0.000419597	-0.110881012	0.169589987	0.371762657	1.91E-06	-0.090061929	0.265085221	0.778328877	9.74E-33	0.478640337	2.99E-10	0.322676953	4.22E-05	0.662895347	5.68E-21
BAIAP2L1	grey	-0.279873968	0.000420376	-0.081972218	0.310586291	0.152167718	0.05873653	0.118442571	0.142149385	0.159150102	0.047929862	0.093570463	0.246841269	0.04334921	0.592251225	0.294283521	0.000201768
NBL1	grey	-0.279823983	0.000421419	-0.029210075	0.718252096	0.014305829	0.859764874	0.195152228	0.014957646	0.194480659	0.015314079	0.250936755	0.001636074	0.242987698	0.002315395	0.180318895	0.024754202
PGGHG	grey	-0.279670178	0.000424644	-0.443798076	7.30E-09	0.059726516	0.460375028	0.086970982	0.281902337	0.271033823	0.000646997	0.12431964	0.123262324	0.018380463	0.820422366	0.303630112	0.000122715
GALNT10	grey	-0.279580152	0.000426543	-0.236320938	0.003072337	0.002883537	0.971593948	0.194152825	0.015490749	0.234870099	0.00326412	-0.060197489	0.456839389	-0.119590986	0.138295498	0.502396211	2.73E-11
CD3G	grey	-0.279501599	0.000428205	0.009220907	0.909338846	-0.203427687	0.011124695	0.539241843	4.52E-13	-0.264032906	0.000901188	-0.111431323	0.16746905	-0.069204376	0.392197072	-0.216236689	0.006884453
GPR162	grey	0.279150912	0.000435702	-0.122454991	0.129031972	0.145237202	0.071368575	-0.109291629	0.175827485	0.553891307	7.68E-14	0.390907396	4.93E-07	0.277080466	0.00048249	0.33558726	1.97E-05
FBLL1	grey	0.279146878	0.000435789	0.002266656	0.977669133	0.245458089	0.002080955	-0.097634224	0.226821633	0.525290304	2.26E-12	0.460785324	1.61E-09	0.34379867	1.19E-05	0.261820231	0.000998855
AGBL3	grey	0.278864153	0.000441922	-0.039647029	0.624276364	0.368087331	2.45E-06	-0.163247924	0.042396724	0.350717513	7.68E-06	0.060027429	0.458114297	-0.065821018	0.415808392	0.281775333	0.000382421
RNF157	grey	0.278709165	0.000445318	-0.052071097	0.51991976	0.398806986	2.75E-07	-0.285850122	0.000311519	0.591221375	5.54E-16	0.256338403	0.001284042	0.009512665	0.906483079	0.565024591	1.88E-14
SLC16A14	grey	0.278552322	0.000448779	0.105893353	0.189729303	0.447753664	5.17E-09	-0.084957759	0.293233156	0.635844671	6.18E-19	0.363414959	3.36E-06	0.289574315	0.000257576	0.464687474	1.12E-09
ACSL4	grey	-0.278481261	0.000450355	0.006318772	0.937802543	-0.20816086	0.009345776	0.525946911	2.10E-12	0.107930194	0.181303753	0.137630968	0.087681173	0.205314191	0.010382799	0.140032405	0.082237139
AL161911.1	grey	0.277918974	0.000463009	0.220201328	0.005902113	0.439525011	1.05E-08	-0.006499006	0.936032167	0.313152342	7.27E-05	0.044711417	0.58065847	0.10187029	0.207203409	0.248615924	0.001812719
SMARCC1	grey	0.277872771	0.000464063	0.070718116	0.381899319	0.675817648	5.06E-22	-0.288951819	0.000265943	0.631652739	1.23E-18	0.0970892	0.229437952	-0.001824794	0.982021493	0.797956984	1.83E-35
TNFRSF11B	grey	-0.277819646	0.000465278	-0.036082806	0.655787816	-0.21489503	0.007248403	0.231902899	0.003690334	-0.270951658	0.000649552	-0.069300701	0.391536861	-0.175251936	0.029174791	-0.220472152	0.005839816
CHPF	grey	-0.277706063	0.000467886	-0.277826657	0.000465118	0.15158055	0.059730043	-0.133946641	0.096588993	0.147183592	0.067616446	-0.178473632	0.026292576	-0.176948661	0.027624973	0.402890396	2.02E-07
VTCN1	grey	0.277635356	0.000469516	0.117296519	0.146076215	0.425876197	3.30E-08	0.022728577	0.778929576	0.36868351	2.36E-06	0.034233017	0.672388864	0.217124391	0.006652673	0.316291049	6.09E-05
CD99	grey	-0.277579207	0.000470814	-0.285045572	0.000324471	-0.259629108	0.001105044	0.234757255	0.00327948	-0.162089823	0.043903356	-0.159229835	0.047816732	-0.134261494	0.095800789	-0.122066183	0.130260798
ACSL6	grey	0.277469546	0.000473358	-0.141147793	0.079802579	0.053628507	0.507495702	-0.067519832	0.403850682	0.61626023	1.40E-17	0.461829554	1.46E-09	0.311219956	8.09E-05	0.363422198	3.35E-06
CDKN2D	grey	0.27707256	0.000482678	-0.055606696	0.491940388	0.335248885	2.01E-05	-0.213186374	0.007736602	0.616356222	1.37E-17	0.568070268	1.27E-14	0.424498302	3.70E-08	0.353257777	6.52E-06
ASB9	grey	-0.277052818	0.000483145	0.164356724	0.040995049	-0.149164994	0.063963479	0.109254103	0.175976772	-0.230349502	0.00393289	-0.027311624	0.735862462	-0.107053031	0.18489786	-0.155818887	0.052859255
ZMYND15	grey	-0.276996888	0.000484473	-0.355194443	5.76E-06	-0.251677127	0.001583114	0.587190455	9.73E-16	0.148332871	0.065477453	0.118075675	0.143397681	0.197757257	0.01364262	0.142423793	0.077088946
GPX7	grey	0.27682891	0.000488481	0.322638485	4.23E-05	0.436554858	1.36E-08	-0.464974803	1.09E-09	-0.230917559	0.003842575	-0.294702786	0.000197389	-0.361155791	3.90E-06	-0.142157487	0.077649055
HIST1H1B	grey	0.276740856	0.000490594	0.137296387	0.088462003	0.316164545	6.13E-05	-0.126494036	0.116788472	-0.006035362	0.940587003	-0.041257958	0.610249944	0.090714441	0.261624424	-0.148788428	0.064645023
SLC25A53	grey	0.276714674	0.000491224	-0.093184015	0.248806955	0.238950246	0.00275052	-0.022607762	0.78007468	0.493598709	6.76E-11	0.170275073	0.034154587	0.123697712	0.125164115	0.40050105	2.42E-07
TMEM176A	grey	-0.27649935	0.000496433	-0.128536754	0.110950519	-0.198050596	0.013501073	0.315990067	6.19E-05	-0.105825007	0.190016889	-0.020134183	0.803620154	-0.067449743	0.404339964	-0.161549751	0.044621119
CLIP3	grey	0.276451081	0.000497607	-0.213179566	0.007738604	0.336080199	1.91E-05	-0.225330557	0.004817624	0.777081368	1.42E-32	0.419751519	5.42E-08	0.238706764	0.002778986	0.66388021	4.74E-21
GZMA	grey	-0.276427246	0.000498188	0.084764349	0.294337419	-0.270814633	0.000653833	0.532589406	9.83E-13	-0.36782053	2.50E-06	-0.116777017	0.14788308	-0.058560347	0.469194444	-0.34499404	1.10E-05
SIGLEC5	grey	-0.276327192	0.000500634	-0.189502255	0.018194948	-0.160897217	0.045501395	0.460140206	1.71E-09	0.080939132	0.316744155	0.006908056	0.932015385	0.174248566	0.030125689	0.181169619	0.024071375
PKP4	grey	0.27617664	0.000504335	0.029572317	0.714908318	0.382306063	9.16E-07	-0.032465871	0.688397466	0.781768206	3.40E-33	0.447767513	5.17E-09	0.619651317	8.26E-18	0.653763026	2.92E-20
KCTD16	grey	0.276156117	0.000504841	-0.065238456	0.419956148	0.234414357	0.003326554	-0.110773362	0.1700072	0.728699092	6.14E-27	0.65156649	4.29E-20	0.533434848	8.92E-13	0.470337807	6.61E-10
HLA-E	grey	-0.276134549	0.000505374	-0.277260993	0.000478233	-0.29962722	0.000152153	0.546126555	1.99E-13	-0.027675357	0.732477427	-0.011776309	0.884369704	0.019166091	0.812884758	0.078167839	0.333651794
CELF5	grey	0.275972409	0.000509396	-0.037344452	0.644560287	0.345676996	1.06E-05	-0.057814344	0.474884423	0.757763229	3.64E-30	0.675319805	5.57E-22	0.508962416	1.36E-11	0.456876917	2.29E-09
CKMT1B	grey	0.275947891	0.000510007	-0.063812133	0.430212396	0.207849456	0.009454577	-0.122743486	0.128125965	0.647688201	8.41E-20	0.780599672	4.87E-33	0.5237608	2.69E-12	0.293621256	0.000208871
EVA1C	grey	-0.275938358	0.000510244	-0.283146343	0.000357049	-0.227734294	0.004373783	0.142877615	0.076141956	-0.152187383	0.058703493	-0.108131783	0.180485065	-0.231566077	0.003741753	-0.114436834	0.156232565
HIST1H3F	grey	0.275751295	0.000514928	0.097862286	0.22573313	0.31938752	5.10E-05	-0.116286016	0.149606312	0.042086363	0.603091359	-0.064215544	0.427297084	0.033331503	0.680537876	-0.042219709	0.60194257
C1QL1	grey	0.275583848	0.000519154	0.040652229	0.615507812	0.290506736	0.000245501	0.033164938	0.682047584	0.303686273	0.000122342	0.038466783	0.634639458	0.194714241	0.015189275	0.141447794	0.079157763
GDF15	grey	-0.275535572	0.000520378	-0.138808696	0.084976356	-0.044950706	0.57863297	-0.114493622	0.156025846	-0.249507627	0.001742892	-0.270277721	0.000670858	-0.379121605	1.15E-06	-0.058394513	0.470456069
FBLN2	grey	-0.275207713	0.000528764	-0.015897118	0.844353549	0.020398893	0.80109158	0.074001107	0.360136921	0.142075593	0.077821959	0.191409245	0.017040199	0.125433257	0.119912912	0.192141096	0.016614249
SLC17A6	grey	0.275181925	0.000529429	0.044598401	0.581616257	0.266306585	0.000810025	-0.053517231	0.508378242	0.528508903	1.57E-12	0.643812458	1.63E-19	0.381639075	9.60E-07	0.200203844	0.012500815
C3orf80	grey	-0.275145368	0.000530373	-0.147595588	0.066843203	-0.034049981	0.674040332	0.089119157	0.270140435	0.210476015	0.008570979	0.369519161	2.23E-06	0.093740129	0.245981667	0.226356747	0.004623429
SLC22A17	grey	0.275098496	0.000531585	-0.212162656	0.00804288	0.294840988	0.000195965	-0.190232408	0.017745038	0.717193325	8.98E-26	0.48074993	2.43E-10	0.255202374	0.001351743	0.536370652	6.34E-13
MAP3K20	grey	-0.274975641	0.000534775	-0.172666394	0.031678661	0.193682252	0.015747445	0.155364005	0.053563827	0.354882284	5.87E-06	-0.032161938	0.691165029	-0.11865485	0.141430927	0.595152049	3.17E-16
ACTG2	grey	-0.274662241	0.000542993	0.088441888	0.273812155	0.08113222	0.315587242	0.024955601	0.757909008	0.037431527	0.643788311	0.013217094	0.870339987	0.099148761	0.219662118	0.091234737	0.258887131
PDIA5	grey	-0.274638642	0.000543617	-0.001064794	0.989508702	0.150178848	0.062157668	0.183137405	0.022553636	-0.108910799	0.17734689	-0.296244749	0.000182031	-0.231464808	0.003757338	0.155089655	0.053992513
MEF2A	grey	-0.274487168	0.000547634	-0.280880951	0.000399861	0.118998905	0.140272344	0.324420936	3.82E-05	0.580179874	2.54E-15	0.310371537	8.48E-05	0.193676546	0.01575058	0.741301213	2.77E-28
IQSEC2	grey	-0.274443188	0.000548806	-0.391782968	4.63E-07	-0.127095394	0.115045549	0.337441336	1.76E-05	0.498699207	4.01E-11	0.430448012	2.27E-08	0.332169217	2.42E-05	0.497450309	4.56E-11
NUDT10	grey	0.274209895	0.00055506	0.080542512	0.31912919	0.317142354	5.80E-05	-0.142640485	0.076635596	0.565894936	1.68E-14	0.376316781	1.39E-06	0.356212383	5.39E-06	0.343955362	1.18E-05
VEGFA	grey	-0.273645564	0.00057046	-0.303131304	0.000126069	0.181142051	0.024093246	-0.16388898	0.041581528	0.203496241	0.01109694	-0.055407586	0.493494519	-0.039109948	0.628983218	0.276922175	0.000486252
APOL1	grey	-0.27353747	0.000573454	-0.216471505	0.006822453	-0.2687594	0.000721238	0.424297899	3.76E-08	-0.140869626	0.080404238	-0.041011134	0.612390059	-0.07508885	0.353099955	-0.031452599	0.697640021
RYR3	grey	-0.273456662	0.000575702	-0.244415457	0.002177137	-0.117013128	0.147059784	-0.002385655	0.976497093	0.237838964	0.002882621	0.216284402	0.006871814	0.07068504	0.382122563	0.280577549	0.000405943
ZNF114	grey	0.273409134	0.000577028	0.008928946	0.912197747	0.437308525	1.27E-08	-0.14531058	0.07122412	0.316924683	5.87E-05	0.023170114	0.77474868	-0.081087244	0.315856476	0.326452096	3.39E-05
BEX2	grey	0.273228422	0.000582096	-0.001482141	0.985397013	0.034802256	0.667262855	-0.053006156	0.512441851	0.472270286	5.51E-10	0.536464842	6.27E-13	0.42505224	3.53E-08	0.112602196	0.163022175
COL4A2	grey	-0.272952012	0.000589926	-0.037076995	0.646933827	0.317514656	5.68E-05	-0.09781367	0.225964854	0.219619959	0.00603785	-0.065913327	0.415153374	-0.143028907	0.075828351	0.445189851	6.47E-09
UBE2QL1	grey	0.272938304	0.000590317	0.010599529	0.895855558	0.250858478	0.001641767	-0.059771892	0.460033724	0.627292974	2.48E-18	0.685216339	8.07E-23	0.477107004	3.47E-10	0.316635368	5.97E-05
LRFN1	grey	0.272913882	0.000591014	-0.115312318	0.153068439	0.426626575	3.11E-08	-0.281868933	0.000380637	0.628149441	2.16E-18	0.285271127	0.00032079	0.128354324	0.111462432	0.548741543	1.45E-13
PLD6	grey	0.27286262	0.000592479	-0.033716589	0.677052396	0.40683261	1.50E-07	-0.356726617	5.21E-06	0.568180857	1.25E-14	0.214955907	0.007231526	0.249181041	0.001768177	0.48761977	1.24E-10
ZNF311	grey	0.272484843	0.000603381	-0.119134742	0.13981692	0.535671897	6.87E-13	-0.197716141	0.013662564	0.522364034	3.14E-12	0.041147391	0.611208222	-0.031143008	0.700472911	0.519805414	4.18E-12
OLFML3	grey	-0.272471339	0.000603774	0.142932367	0.076028343	-0.151898021	0.059191168	0.493392715	6.90E-11	-0.141611647	0.078807354	-0.050016351	0.53654564	0.075761102	0.348794288	-0.028407468	0.725679771
ELFN2	grey	0.272350632	0.000607299	0.065806869	0.415908847	0.347621453	9.34E-06	-0.041006363	0.612431453	0.741147402	2.88E-28	0.534991293	7.44E-13	0.538843295	4.74E-13	0.525247516	2.27E-12
SEMA3F	grey	-0.27216172	0.000612853	-0.080506393	0.319346968	0.240525692	0.002572621	-0.169047425	0.035488039	0.16797291	0.036691002	0.02557442	0.752098661	-0.064767439	0.423327253	0.294929277	0.00019506
GPR63	grey	0.272093329	0.000614875	-0.03868969	0.632676713	0.407145747	1.46E-07	-0.078785269	0.329835829	0.715727777	1.25E-25	0.41038032	1.14E-07	0.322112548	4.36E-05	0.539777844	4.24E-13
CDKN2A	grey	0.271952033	0.000619072	0.017113841	0.832609179	0.295454812	0.000189754	-0.01717277	0.832041282	0.216763098	0.006746155	0.066470637	0.411211569	0.156769822	0.051411097	0.134110426	0.096178333
CPED1	grey	-0.271921084	0.000619995	0.110870574	0.169630409	-0.087137921	0.280976162	0.411290761	1.06E-07	-0.026358639	0.74475528	0.054576452	0.500009861	0.004590654	0.954791464	0.114387679	0.156411664
GDPD5	grey	-0.271734631	0.000625582	-0.152515827	0.058153957	0.150527635	0.06154617	-0.000395199	0.99610605	0.554922326	6.75E-14	0.341822065	1.34E-05	0.244396928	0.002178882	0.536906045	5.95E-13
HIP1R	grey	0.271610375	0.000629331	-0.157804322	0.049873183	0.448259523	4.95E-09	-0.294320591	0.000201378	0.810435792	2.33E-37	0.3937975	3.99E-07	0.311574806	7.93E-05	0.709150768	5.42E-25
PIK3C2B	grey	0.271427829	0.000634875	-0.005388027	0.946949596	0.357402831	4.99E-06	-0.142059472	0.077856031	0.639255651	3.51E-19	0.35854569	4.63E-06	0.33667308	1.84E-05	0.511812039	1.00E-11
PPM1K	grey	0.271332977	0.000637774	-0.160808492	0.045622198	0.09822112	0.224027951	0.031655605	0.695784685	0.642529615	2.03E-19	0.456559852	2.36E-09	0.380988099	1.01E-06	0.445641487	6.22E-09
HSPB6	grey	-0.271252215	0.000640252	-0.420423463	5.14E-08	-0.062119566	0.442567919	0.012561634	0.876717825	-0.017665433	0.827296956	-0.053040371	0.512169277	-0.200720235	0.012270821	0.083822133	0.299756383
F2RL2	grey	-0.270993691	0.000648244	-0.14587689	0.070117218	0.06278887	0.437658232	0.230128111	0.003968602	0.239392845	0.002699451	0.112164019	0.164675894	-0.034476154	0.670197545	0.315835384	6.25E-05
TSPO	grey	-0.270989583	0.000648372	0.03454526	0.669575224	-0.333853085	2.18E-05	0.279229355	0.000434015	-0.49953491	3.67E-11	-0.215317753	0.007131928	-0.028739779	0.722601274	-0.492469469	7.58E-11
FRS3	grey	0.270972088	0.000648916	-0.243980844	0.002218408	0.460657966	1.63E-09	-0.24192471	0.002423448	0.826063038	6.12E-40	0.460502051	1.65E-09	0.354551272	6.00E-06	0.688750997	3.97E-23
APBB1	grey	0.270471728	0.00066466	-0.222924605	0.005301864	0.249916619	0.001711692	-0.094455809	0.242378596	0.779369785	7.10E-33	0.541258033	3.56E-13	0.495453911	5.59E-11	0.555795166	6.06E-14
SSBP3	grey	0.270014598	0.00067935	-0.110758045	0.170066624	0.38079973	1.02E-06	-0.127489268	0.113915004	0.713788831	1.94E-25	0.455445962	2.61E-09	0.328885793	2.94E-05	0.630743653	1.42E-18
ELMOD1	grey	-0.270012242	0.000679427	-0.086073409	0.286917208	-0.229429654	0.004083188	0.03905033	0.629506627	0.105275396	0.192341136	0.217702142	0.006505578	0.04252744	0.59929516	0.080341859	0.320340223
NACC2	grey	-0.269876422	0.000683849	-0.30060063	0.000144443	0.007423354	0.926957719	0.208729465	0.009149962	0.487368644	1.27E-10	0.245381717	0.002087867	0.133331448	0.098143888	0.57622911	4.33E-15
ELAVL3	grey	0.26986851	0.000684108	-0.070786154	0.381440362	0.301379231	0.00013854	-0.118647173	0.141456862	0.65548244	2.15E-20	0.417957573	6.26E-08	0.474645438	4.39E-10	0.456775558	2.32E-09
STAT4	grey	-0.269697152	0.000689727	-0.130030244	0.106828503	-0.220525584	0.005827595	0.359109273	4.46E-06	0.149238756	0.063830667	0.518766517	4.69E-12	0.26409221	0.000898695	0.018140992	0.82272324
AMOTL2	grey	0.269238975	0.000704961	0.063323701	0.433757381	0.462183742	1.41E-09	-0.077425291	0.338278234	0.669993929	1.53E-21	0.295318052	0.000191121	0.420473304	5.12E-08	0.539982361	4.14E-13
MYO16	grey	0.269170766	0.000707255	-0.080818364	0.317469152	0.420954178	4.92E-08	-0.167946208	0.036721329	0.679175627	2.65E-22	0.313026645	7.32E-05	0.233611741	0.003439132	0.560060758	3.54E-14
XKR7	grey	0.268859677	0.000717806	0.017780679	0.82618803	0.254367274	0.001403573	-0.108434426	0.179261088	0.576641513	4.10E-15	0.511629817	1.02E-11	0.404081215	1.85E-07	0.310956582	8.21E-05
TPM4	grey	-0.268734244	0.000722101	0.12801869	0.112409063	0.274984805	0.000534537	-0.075192294	0.352435251	-0.051890535	0.521370155	-0.185855118	0.020593338	-0.211756201	0.008167434	0.162953225	0.042775945
ZNF677	grey	0.268691594	0.000723567	-0.072933099	0.367130404	0.314314836	6.81E-05	-0.197289869	0.013870834	0.369339952	2.25E-06	0.119423859	0.138851336	-0.000925318	0.990882882	0.28099543	0.000397589
DLGAP1	grey	0.268518894	0.00072953	0.085518665	0.290046284	0.242550501	0.002359296	-0.079242958	0.327025259	0.57065121	9.06E-15	0.397754012	2.98E-07	0.269712997	0.000689206	0.475325664	4.11E-10
UACA	grey	-0.268412467	0.000733228	-0.075388364	0.351177519	0.310336343	8.50E-05	-0.045656024	0.572681911	0.377326006	1.30E-06	0.044168843	0.585263306	-0.112910453	0.161866237	0.604221022	8.53E-17
RHEBL1	grey	0.268407709	0.000733393	-0.065369699	0.419019621	0.223057078	0.00527411	-0.163677056	0.041849554	0.144191271	0.073453617	0.262303824	0.000976716	0.059955878	0.458651295	0.018999409	0.814482558
NSG2	grey	0.268194739	0.000740846	-0.010208951	0.89967266	0.204234292	0.010801963	-0.006870617	0.932382955	0.653056972	3.30E-20	0.727324944	8.52E-27	0.512898672	8.91E-12	0.285491159	0.000317237
CCDC40	grey	-0.26802697	0.000746765	-0.435491614	1.49E-08	0.007989065	0.921408615	0.140010573	0.082285381	0.396061012	3.38E-07	0.127199746	0.114745179	0.039458312	0.625928526	0.443526641	7.48E-09
METRN	grey	0.268024167	0.000746864	-0.105843536	0.189938894	0.272546047	0.000601603	-0.064793974	0.423136918	0.388947764	5.69E-07	0.131920348	0.10178522	0.139901049	0.082527733	0.211045369	0.008389375
KIRREL1	grey	-0.267963661	0.00074901	-0.035700121	0.659208794	0.361143599	3.90E-06	-0.033204165	0.681691924	0.323156765	4.11E-05	0.00583958	0.942510942	-0.156765284	0.051417929	0.582053317	1.97E-15
SLC16A4	grey	-0.267793032	0.000755092	-0.155242417	0.053753466	-0.270122449	0.000675858	0.150649269	0.061334085	-0.167637762	0.03707318	-0.169052994	0.035481893	-0.34179012	1.35E-05	-0.068451269	0.397381865
SLAMF9	grey	-0.267690641	0.000758763	-0.040582808	0.616111665	-0.150347918	0.061860635	0.117075397	0.146843235	-0.20753831	0.009564404	-0.124517948	0.12266064	-0.029561313	0.715009812	-0.224030469	0.00507413
TPRN	grey	0.267664956	0.000759686	-0.186439418	0.020191647	0.39739316	3.06E-07	-0.19668435	0.014171451	0.709483515	5.03E-25	0.404639767	1.77E-07	0.468409938	7.93E-10	0.584301514	1.45E-15
DUSP9	grey	0.267621089	0.000761266	0.068420898	0.397591815	0.40092507	2.35E-07	-0.225867375	0.004715144	0.450439763	4.08E-09	0.222040597	0.005490439	0.344096554	1.17E-05	0.32871769	2.97E-05
PPM1J	grey	-0.26753608	0.000764336	-0.311073785	8.16E-05	-0.138062148	0.086683038	0.074930127	0.35412138	0.170964755	0.033424242	0.174381556	0.029998157	0.034113756	0.673464732	0.142640782	0.076634976
LTB4R	grey	-0.267514657	0.000765111	-0.355324686	5.71E-06	0.225356973	0.004812535	0.146490323	0.068934024	0.438001085	1.20E-08	0.150940679	0.060828406	0.110969693	0.169246864	0.549482704	1.32E-13
FAM133B	grey	0.267232118	0.000775405	0.052491557	0.516550348	0.413310827	9.04E-08	-0.177713229	0.026949918	0.40250222	2.08E-07	0.090983833	0.260204683	-0.06853135	0.396828608	0.444406225	6.93E-09
GAL3ST4	grey	-0.267155393	0.000778223	-0.231242136	0.003791813	-0.026325253	0.745067439	0.516988361	5.70E-12	0.156707444	0.051505073	0.026264629	0.745634391	0.047089398	0.560677383	0.24204727	0.002410761
JPH2	grey	-0.267112257	0.000779811	-0.297822324	0.000167474	0.004645709	0.954249871	0.211955754	0.008106071	0.32351005	4.03E-05	0.067598286	0.403303423	0.145650625	0.070557784	0.306843034	0.000103029
SLC47A2	grey	-0.267074483	0.000781204	-0.353398215	6.47E-06	-0.150636136	0.061356955	0.324194797	3.87E-05	0.040917723	0.61320084	-0.073514407	0.363313571	-0.084923197	0.293430286	0.03413301	0.673290995
LANCL1	grey	0.267060665	0.000781714	-0.055028061	0.496464054	0.252136766	0.001551027	-0.025449415	0.753271276	0.799922913	9.39E-36	0.541927593	3.29E-13	0.612090779	2.63E-17	0.618598388	9.73E-18
HMGCS1	grey	0.266910967	0.000787261	0.028271464	0.726940974	0.512009113	9.81E-12	-0.305106603	0.000113268	0.697341211	6.80E-24	0.246284154	0.002007509	0.047753282	0.555158534	0.745626686	9.16E-29
SLC25A41	grey	0.266846773	0.000789651	-0.270474357	0.000664576	0.318004164	5.52E-05	-0.19664714	0.014190109	0.726818705	9.61E-27	0.460571437	1.64E-09	0.382135502	9.27E-07	0.58370985	1.57E-15
IFT81	grey	0.266823071	0.000790535	-0.069776981	0.388282271	0.491514505	8.35E-11	-0.23409345	0.003371161	0.569654688	1.03E-14	0.084949143	0.293282289	-0.112732828	0.162531566	0.651537719	4.31E-20
SMIM17	grey	0.266727535	0.000794107	-0.112056641	0.165083052	0.33172009	2.48E-05	-0.223970908	0.005086169	0.709541718	4.97E-25	0.510209685	1.19E-11	0.277104648	0.000481918	0.509226345	1.32E-11
SLC22A23	grey	-0.266475986	0.000803585	-0.325341843	3.62E-05	0.143764872	0.074317667	0.096061781	0.234427608	0.576164014	4.37E-15	0.217188185	0.006636287	0.267313133	0.000772441	0.681824014	1.58E-22
SETD9	grey	0.266223324	0.000813208	0.174853358	0.029549418	0.020982551	0.795523647	-0.055338812	0.494031929	0.010556921	0.896271843	0.045121543	0.577188914	0.014372088	0.859122072	-0.16147105	0.044726527
SH2B2	grey	0.266128841	0.000816834	-0.11601883	0.150550387	0.492631226	7.46E-11	-0.110583801	0.170743721	0.434843923	1.57E-08	0.01369446	0.865700297	0.092481495	0.252408057	0.46524131	1.07E-09
UBD	grey	-0.266056345	0.000819627	-0.070808195	0.381291751	-0.314425353	6.76E-05	0.517768362	5.23E-12	-0.231518464	0.003749073	0.00579354	0.942963425	-0.038316825	0.635961312	-0.211209896	0.008337536
ARHGEF37	grey	-0.265970366	0.000822949	-0.417961407	6.26E-08	-0.166876359	0.037953914	0.218840947	0.006224096	0.476263219	3.76E-10	0.253953191	0.00142994	0.417540918	6.47E-08	0.480487631	2.50E-10
KCNMB2	grey	0.265491878	0.000841669	0.15357493	0.05641068	0.252074981	0.001555305	-0.23007426	0.003977333	0.39213766	4.51E-07	0.363793029	3.27E-06	0.199694737	0.012731256	0.128481193	0.111106231
ELMO1	grey	0.265475745	0.000842307	0.083229153	0.303200349	0.335637253	1.96E-05	0.107783101	0.181902845	0.635986645	6.04E-19	0.421006461	4.90E-08	0.517131059	5.61E-12	0.411278765	1.06E-07
ISL2	grey	0.265320852	0.000848454	0.058899776	0.466617934	0.453435507	3.13E-09	-0.393897107	3.96E-07	0.287991714	0.000279342	0.021967267	0.786153213	-0.02964099	0.714275019	0.253147193	0.001482563
CNKSR1	grey	0.265278316	0.00085015	-0.117073542	0.146849684	0.424142588	3.80E-08	-0.233402705	0.00346901	0.691330063	2.35E-23	0.372999373	1.75E-06	0.385867584	7.10E-07	0.559575589	3.77E-14
TMEM132B	grey	0.265199342	0.000853305	0.11492582	0.154459295	0.410881428	1.09E-07	-0.155036602	0.054075737	0.554302416	7.30E-14	0.303597891	0.000122929	0.282136417	0.000375582	0.408928233	1.27E-07
EMILIN3	grey	0.26514402	0.000855523	0.03075186	0.704057989	0.4046524	1.77E-07	-0.379822695	1.09E-06	0.320376029	4.82E-05	0.126778827	0.115960516	-0.082588575	0.306949915	0.299620264	0.00015221
RAP1GAP	grey	0.264937371	0.000863851	-0.114816802	0.154853323	0.274325269	0.000551959	-0.125470789	0.119801269	0.6482674	7.61E-20	0.562473263	2.61E-14	0.309308002	9.00E-05	0.44321302	7.68E-09
HK2	grey	-0.264821709	0.000868545	-0.268206551	0.00074043	0.152659606	0.05791473	0.184061471	0.021869808	0.353112444	6.59E-06	-0.024129002	0.765691408	0.153212457	0.057002396	0.482651784	2.02E-10
FBN3	grey	0.264806422	0.000869168	0.014729831	0.855653073	0.589772351	6.79E-16	-0.2734265	0.000576544	0.53461384	7.78E-13	0.205523731	0.010303147	0.164986192	0.040216761	0.432879008	1.85E-08
SLC1A1	grey	0.264705665	0.000873278	0.205197076	0.010427554	0.325984336	3.48E-05	-0.002885272	0.97157687	0.482243665	2.10E-10	0.320123345	4.89E-05	0.381462684	9.72E-07	0.29357905	0.000209332
MYO1B	grey	-0.26456602	0.000879005	0.080449126	0.319692448	0.239264929	0.002714122	0.030282883	0.708365001	0.183855298	0.022020813	0.038743056	0.632207197	-0.145915747	0.070041785	0.349024607	8.55E-06
CLVS1	grey	0.264532563	0.000880383	0.095185754	0.23874174	0.262665623	0.000960448	-0.193788659	0.015689078	0.363032402	3.44E-06	0.33192998	2.45E-05	0.085063525	0.292630455	0.178817626	0.025999742
GEN1	grey	0.264390023	0.000886273	0.069759673	0.388400254	0.760102177	1.91E-30	-0.242849414	0.0023292	0.619178472	8.89E-18	0.135982961	0.091581003	0.064234896	0.427157524	0.680682303	1.97E-22
ACRBP	grey	-0.264248399	0.00089216	-0.149546427	0.063279125	-0.004447465	0.956200156	0.396783593	3.20E-07	0.193653028	0.015763508	0.039033249	0.629656619	0.182977573	0.022673763	0.253502837	0.001459129
MAPK8IP1	grey	0.263962955	0.000904136	-0.220677525	0.005792967	0.215940663	0.006963327	-0.047023708	0.561224886	0.648345799	7.51E-20	0.43420844	1.66E-08	0.367072814	2.63E-06	0.462695004	1.35E-09
MTBP	grey	0.263827959	0.000909851	0.047455795	0.557628284	0.576886839	3.96E-15	-0.312367362	7.59E-05	0.340177356	1.49E-05	0.000466628	0.995402255	-0.183453312	0.022317817	0.432058689	1.98E-08
BCL11A	grey	0.263697637	0.0009154	0.073168833	0.365579614	0.416876128	6.82E-08	-0.140374996	0.081483102	0.545897441	2.04E-13	0.453824994	3.02E-09	0.380568768	1.04E-06	0.367805608	2.50E-06
CLIC4	grey	-0.263667303	0.000916696	-0.157334352	0.050567051	-0.118206236	0.142952522	0.16557771	0.039496741	-0.079843998	0.323357867	-0.227259674	0.004458396	-0.254544592	0.001392419	0.154192982	0.055413429
PRX	grey	-0.263572033	0.000920777	-0.382080011	9.31E-07	0.026184353	0.746385322	0.008614354	0.915279519	0.473927239	4.70E-10	0.317788539	5.59E-05	0.09791131	0.225499629	0.607782939	5.03E-17
ZNF813	grey	0.263432474	0.000926786	0.110519658	0.170993477	0.521139087	3.60E-12	-0.128001197	0.112458572	0.461274735	1.54E-09	0.090200908	0.264345495	0.020929951	0.796025024	0.481094731	2.35E-10
AL096711.2	grey	0.263153152	0.00093892	-0.055467	0.493030498	0.36526235	2.97E-06	-0.178024447	0.026679202	0.768936144	1.57E-31	0.501826608	2.89E-11	0.319598959	5.04E-05	0.592033639	4.94E-16
WDR78	grey	-0.263149525	0.000939078	-0.217013687	0.006681193	-0.172710525	0.031634441	0.184902049	0.021263354	0.030125909	0.709808695	-0.0494407	0.541250522	-0.158346777	0.049082143	0.099212644	0.219363703
SETSIP	grey	0.262855817	0.000951996	0.180838404	0.024335276	0.579450881	2.81E-15	-0.154132026	0.055511133	0.472337946	5.47E-10	0.156242662	0.052209781	0.083515036	0.301536736	0.556641152	5.45E-14
SMPD3	grey	0.26279276	0.000954791	-0.04117049	0.611007966	0.39916008	2.68E-07	-0.096311548	0.233207669	0.770929321	8.81E-32	0.516935573	5.73E-12	0.418905196	5.80E-08	0.508366531	1.45E-11
SPAG1	grey	-0.262761037	0.000956199	-0.318414937	5.40E-05	-0.146120769	0.069644862	0.28456477	0.000332447	0.175458701	0.02898205	0.031001104	0.701772772	-0.040020957	0.621008272	0.217126451	0.006652143
MOSPD3	grey	0.262656982	0.000960833	-0.163298492	0.042331937	0.377332483	1.30E-06	-0.23359796	0.003441095	0.296026336	0.000184136	0.044965858	0.578504829	-0.044251431	0.584561298	0.236496407	0.003049846
MMP9	grey	-0.262641379	0.00096153	0.049870069	0.53773929	0.179315604	0.025580773	0.115942867	0.150819613	-0.01612464	0.842154719	-0.037422857	0.643865162	-0.022991171	0.776442309	0.04443468	0.583005045
RGS14	grey	-0.262494586	0.000968107	-0.215713321	0.007024446	-0.153819475	0.056014343	0.12923386	0.109011301	-0.135304097	0.09322707	0.160862971	0.045547991	-0.003885284	0.961732163	-0.152664652	0.057906348
FAM46B	grey	-0.262431121	0.000970963	-0.048033853	0.552834076	0.080453845	0.31966397	0.123318758	0.12633397	-0.030808339	0.703539921	-0.084381887	0.296529179	0.004197817	0.958656514	0.002805293	0.972364438
ZNF558	grey	0.262280657	0.000977766	-0.032357713	0.689381863	0.443975576	7.19E-09	-0.412755492	9.45E-08	0.36525349	2.97E-06	-0.029719393	0.713552227	-0.204485469	0.010703161	0.442908319	7.89E-09
TNFRSF12A	grey	-0.262151821	0.000983626	-0.050622663	0.531612284	-0.07652062	0.34396962	0.02900352	0.720161166	-0.277306446	0.000477167	-0.214799627	0.007274922	-0.254480025	0.001396471	-0.153468701	0.056583567
TMEM131L	grey	0.261617288	0.001008282	0.144577188	0.07267863	0.695823022	9.34E-24	-0.255619728	0.001326501	0.585005315	1.32E-15	0.093085353	0.249310534	0.053074857	0.511894624	0.672093818	1.03E-21
TMEM178A	grey	0.261556785	0.001011108	-0.074890556	0.354376323	0.210523692	0.008555639	-0.057441686	0.477740784	0.448015165	5.05E-09	0.243926116	0.002223655	0.149176519	0.063942712	0.342311309	1.30E-05
C21orf62	grey	-0.261522345	0.00101272	-0.132914394	0.099209203	-0.011711715	0.884999563	0.176442439	0.028079831	0.077280684	0.339183931	-0.057318251	0.47868894	-0.173048543	0.03129747	0.155018941	0.054103464
COL4A1	grey	-0.261295474	0.001023398	0.025303334	0.75464231	0.294533226	0.000199149	-0.051272728	0.526348338	0.156388265	0.051988162	-0.095409549	0.237634388	-0.142583365	0.07675489	0.358684905	4.59E-06
ZNF442	grey	0.261204762	0.001027696	-0.055361487	0.49385471	0.506050189	1.86E-11	-0.37244248	1.82E-06	0.447659815	5.21E-09	0.058802805	0.467353213	-0.049783945	0.538442672	0.498544431	4.07E-11
EIF4EBP1	grey	0.26103294	0.001035883	0.187049462	0.0197795	0.498466449	4.10E-11	-0.372770761	1.78E-06	-0.089187076	0.269774074	-0.278323188	0.00045388	-0.126691701	0.116213325	-0.036588137	0.651281382
GBE1	grey	-0.260939793	0.001040346	-0.141877076	0.078242375	0.10541017	0.191769288	0.072757067	0.368291079	0.175641891	0.028812192	-0.14101342	0.080092768	-0.058637779	0.468605996	0.356415207	5.32E-06
PCDH10	grey	0.260847804	0.001044771	-0.054234571	0.502702963	0.238797389	0.00276836	-0.152146266	0.058772587	0.534217408	8.14E-13	0.19562026	0.014713539	0.160251864	0.046386191	0.487499176	1.25E-10
DEC1	grey	-0.260726637	0.001050626	-0.110265636	0.171985236	-0.169002394	0.035537776	0.224360156	0.005007952	-0.042963695	0.595551048	0.010292605	0.89885492	0.020728784	0.797943265	-0.080789961	0.31763982
ZNF625	grey	0.260687861	0.001052506	-0.055973228	0.489086273	0.524249225	2.54E-12	-0.279117326	0.000436426	0.47782437	3.23E-10	0.120223274	0.13620795	0.0077208	0.924039592	0.476678543	3.61E-10
ADGRV1	grey	0.260664342	0.001053647	-0.099882954	0.216249851	0.316417485	6.05E-05	-0.167723958	0.036974569	0.62679878	2.68E-18	0.275363013	0.000524777	0.127086009	0.115072595	0.520706399	3.78E-12
RUNDC3B	grey	0.260579349	0.001057783	0.075208761	0.352329513	-0.006501729	0.936005422	-0.000368806	0.996366101	0.440094077	1.00E-08	0.549248323	1.36E-13	0.298563051	0.000161021	0.19166413	0.016890787
PKIA	grey	0.260372312	0.001067919	0.060303741	0.456043839	0.324678959	3.76E-05	-0.039725866	0.623586726	0.544731543	2.35E-13	0.444708128	6.75E-09	0.383999086	8.12E-07	0.237765378	0.002891567
WNT2	grey	-0.260337506	0.001069632	-0.03927782	0.627510416	-0.242331208	0.002381599	0.264238269	0.000892583	-0.12260582	0.128557686	0.099864712	0.216334174	0.146836916	0.068272727	-0.102396921	0.204852408
KALRN	grey	-0.259999665	0.001086389	-0.29863148	0.000160436	-0.021168756	0.793749463	-4.25E-05	0.999581578	0.583667952	1.58E-15	0.548914976	1.42E-13	0.244623945	0.002157588	0.580402744	2.47E-15
GZMM	grey	-0.259639117	0.001104536	-0.25424036	0.001411607	-0.080004529	0.322382853	0.308918839	9.19E-05	0.004904267	0.951706636	0.014014865	0.862588713	0.035800696	0.658309029	-0.004739781	0.953324507
CXCL13	grey	-0.259610938	0.001105966	-0.010436251	0.897450982	-0.145823916	0.070220164	0.251463366	0.001598242	-0.26090523	0.001042006	-0.134465924	0.095291752	-0.1449816	0.071873624	-0.206831562	0.009818062
TMEM272	grey	0.259484059	0.001112426	-0.040480312	0.617003681	0.226713336	0.004557609	-0.136514019	0.090309519	0.673053649	8.58E-22	0.683404638	1.16E-22	0.392783146	4.30E-07	0.415430211	7.65E-08
FAM19A1	grey	0.25943906	0.001114725	-0.00970795	0.904572276	0.072826743	0.367831395	-0.126297056	0.117363824	0.441411763	8.97E-09	0.651496251	4.34E-20	0.316425998	6.04E-05	0.207144521	0.009705015
VSTM2A	grey	0.259427885	0.001115296	0.047339464	0.558595509	0.114324733	0.156641238	-0.055770308	0.490665282	0.407879915	1.38E-07	0.527255322	1.81E-12	0.378595979	1.19E-06	0.151184635	0.060407708
LYNX1	grey	-0.259364406	0.001118549	-0.408360399	1.33E-07	-0.076447963	0.344429324	0.269721096	0.000688939	0.544124123	2.53E-13	0.425487414	3.41E-08	0.263955503	0.000904451	0.545441212	2.16E-13
PLOD3	grey	-0.259183525	0.001127864	-0.195435403	0.014809535	0.214667329	0.00731184	-0.052732551	0.514624174	0.062629039	0.438827841	-0.203609374	0.011051269	-0.220630897	0.005803574	0.374302597	1.60E-06
ACTL6B	grey	0.259046269	0.00113498	0.008932956	0.912158474	0.199156148	0.012979086	-0.064585886	0.424630815	0.584439623	1.42E-15	0.68088043	1.90E-22	0.42888932	2.58E-08	0.229984535	0.003991917
BRINP2	grey	0.25899273	0.001137767	-0.089343073	0.268933895	0.156143285	0.052361488	-0.124197023	0.123635496	0.465663729	1.02E-09	0.271048154	0.000646553	0.134793161	0.094481391	0.388992677	5.67E-07
NAT1	grey	-0.258909932	0.001142089	0.093581905	0.246783235	-0.249649351	0.001732023	0.330371432	2.69E-05	-0.220010425	0.005946381	-0.025993114	0.748175216	-0.040382204	0.617858027	-0.21544958	0.007095948
SUSD4	grey	0.258856292	0.001144897	0.049418667	0.541431011	0.243039758	0.002310217	0.036113306	0.655515469	0.484592085	1.67E-10	0.28130965	0.000391412	0.297569396	0.000169733	0.329402073	2.85E-05
SEMA3B	grey	-0.258820607	0.001146769	-0.450035225	4.23E-09	-0.015539134	0.847815637	0.182742182	0.02285168	0.47199577	5.65E-10	0.336187479	1.90E-05	0.377092392	1.32E-06	0.448850317	4.70E-09
TAPBPL	grey	-0.258790538	0.001148348	-0.326949609	3.29E-05	-0.319719016	5.01E-05	0.310751236	8.31E-05	-0.076964363	0.341170461	-0.107755241	0.18201648	-0.208693547	0.009162224	0.022300376	0.782990252
SH2D4A	grey	-0.258761428	0.001149879	-0.017797679	0.826024482	0.091885445	0.255491477	0.024768992	0.759663832	-0.087135351	0.280990404	-0.108180584	0.180287285	-0.244265357	0.002191311	0.072374191	0.370823396
UBA7	grey	-0.258733342	0.001151358	-0.412404752	9.71E-08	-0.075250117	0.352064041	0.403351331	1.95E-07	0.28639687	0.000302993	0.154164618	0.055458876	0.123462704	0.125888609	0.370003247	2.15E-06
PTK2	grey	0.258705414	0.00115283	-0.009734686	0.904310716	0.539983107	4.14E-13	-0.211462039	0.00825864	0.745651943	9.10E-29	0.262813678	0.000953863	0.187239976	0.019652288	0.820087896	6.35E-39
ALDOC	grey	0.258683314	0.001153996	-0.179813568	0.025167612	0.017734952	0.826627982	-0.109590003	0.174643788	0.510485201	1.16E-11	0.342804962	1.26E-05	0.296070024	0.000183713	0.248347117	0.001834262
CD2	grey	-0.258532476	0.001161984	0.044975393	0.578424196	-0.241296692	0.002489414	0.56695587	1.47E-14	-0.335082968	2.03E-05	-0.138334139	0.086058095	-0.059794263	0.459865514	-0.302070488	0.000133488
ITGA1	grey	-0.258473423	0.001165125	0.053886269	0.505454429	0.205900349	0.010161336	0.058762001	0.467662803	0.211288805	0.008312774	0.043550552	0.590531142	-0.057255962	0.479167787	0.300946646	0.000141791
SOX21	grey	0.258390329	0.001169558	-0.124842247	0.121681588	0.100960248	0.211311628	-0.108644419	0.17841541	0.328835514	2.95E-05	0.045766994	0.571748236	-0.074987112	0.353754456	0.283917026	0.00034348
TMCC2	grey	0.258220889	0.001178645	-0.148857876	0.064518885	0.220809877	0.005762954	-0.004132431	0.959299928	0.715653626	1.27E-25	0.520092864	4.05E-12	0.71310966	2.25E-25	0.475491256	4.05E-10
IGLL5	grey	-0.258165133	0.001181649	0.042226627	0.601882994	-0.12447408	0.122793544	0.404818254	1.75E-07	-0.18121149	0.024038189	-0.076716646	0.342731292	0.020169165	0.803285876	-0.175729521	0.02873124
CTSO	grey	-0.25816489	0.001181662	-0.145653263	0.070552635	-0.098752495	0.221519643	0.335138943	2.02E-05	0.147815565	0.066433307	-0.093070567	0.249386063	-0.078620115	0.33085379	0.23860277	0.002791225
S100A6	grey	-0.257872765	0.001197518	-0.02910583	0.719215353	-0.38786323	6.15E-07	0.208645946	0.009178495	-0.562073469	2.75E-14	-0.258872661	0.00114404	-0.24821676	0.001844793	-0.535223903	7.24E-13
PHF19	grey	0.257867839	0.001197787	-0.022688823	0.779306317	0.61505238	1.68E-17	-0.338540183	1.64E-05	0.417601123	6.44E-08	-0.064215194	0.427299609	-0.196897238	0.014065118	0.543760966	2.64E-13
CA9	grey	-0.257851213	0.001198696	-0.143053651	0.075777161	0.099045222	0.220146394	-0.025561126	0.752223338	-0.026698965	0.741575576	-0.132264963	0.100886263	-0.052595684	0.515717646	0.023826465	0.768545693
OPCML	grey	0.257833111	0.001199686	0.116410861	0.14916672	0.302324557	0.000131675	-0.064489144	0.425326377	0.627184779	2.52E-18	0.547601062	1.66E-13	0.502066874	2.82E-11	0.338916914	1.61E-05
ZNF600	grey	-0.257484435	0.001218897	-0.167621854	0.037091403	-0.097843535	0.225822484	0.18464841	0.021444801	-0.008732709	0.914119961	0.010288647	0.898893601	-0.120262181	0.136080289	0.060754592	0.452676738
SLIT3	grey	-0.257478547	0.001219224	-0.086342456	0.285407787	-0.003234359	0.96813969	0.040695456	0.615131944	0.336216687	1.89E-05	0.370267483	2.11E-06	0.295891914	0.000185443	0.41218231	9.88E-08
SNAP91	grey	0.256932506	0.001249884	-0.036089477	0.65572824	0.1445911	0.072650815	-0.058374001	0.470612248	0.689211326	3.62E-23	0.767170707	2.61E-31	0.595168767	3.17E-16	0.375852931	1.44E-06
TMEM151B	grey	0.256746004	0.001260516	-0.141565527	0.078905859	0.249121473	0.001772825	-0.099532852	0.217872255	0.76796293	2.08E-31	0.777470234	1.26E-32	0.439678555	1.04E-08	0.478111265	3.15E-10
BMP1	grey	-0.256255451	0.001288878	-0.080282465	0.320699261	0.392225943	4.48E-07	-0.025934386	0.748725159	0.266011734	0.000821349	-0.126518317	0.116717702	-0.179890353	0.025104415	0.54340364	2.76E-13
RPS26	grey	0.256189688	0.001292724	0.141246133	0.079590745	-0.004554405	0.955148069	-0.186666353	0.020037471	-0.259113342	0.001131498	-0.051899165	0.521300786	-0.085202238	0.291841264	-0.359897872	4.24E-06
LGR5	grey	0.256147958	0.00129517	0.115220567	0.153397758	0.325746044	3.53E-05	-0.173621068	0.030733676	0.467204571	8.88E-10	0.221334847	0.005645268	0.441077719	9.23E-09	0.371172066	1.99E-06
CCP110	grey	0.256027595	0.001302249	-0.041087637	0.611726379	0.50965227	1.26E-11	-0.04084002	0.613875634	0.796371541	3.12E-35	0.391170904	4.84E-07	0.4054634	1.66E-07	0.730513957	3.97E-27
NIPAL4	grey	-0.25602142	0.001302613	-0.289253247	0.00026186	-0.246359445	0.002000933	0.406657662	1.52E-07	0.248993832	0.001782821	0.271666434	0.000627637	0.693300303	1.57E-23	0.150990655	0.060742027
RPL9	grey	0.256005822	0.001303534	0.29730767	0.000172099	-0.096723877	0.2312035	-0.36150834	3.81E-06	-0.392530637	4.38E-07	-0.089671172	0.267172602	-0.011556377	0.886514572	-0.551565155	1.02E-13
SLC25A23	grey	0.255966129	0.001305878	-0.182746382	0.022848495	0.284322139	0.000336541	-0.24877496	0.001800082	0.759510546	2.25E-30	0.432808813	1.86E-08	0.272588871	0.000600361	0.631122687	1.34E-18
WASF3	grey	0.255958396	0.001306335	-0.144509698	0.072813681	0.234836405	0.003268699	-0.245969211	0.002035228	0.621853797	5.86E-18	0.341859567	1.34E-05	0.133409359	0.097945882	0.550411084	1.18E-13
TMTC1	grey	-0.255951517	0.001306742	-0.21075271	0.008482293	0.036452129	0.652493041	0.160936114	0.04544852	0.269971696	0.000680744	0.137067961	0.08899827	0.121922196	0.130718142	0.3948722	3.69E-07
EPHA2	grey	-0.255922528	0.001308458	-0.041226875	0.610519275	0.10020429	0.214768341	-0.124994725	0.121223357	0.006171476	0.939249606	-0.082416228	0.307963901	-0.313968883	6.94E-05	0.261662176	0.00100619
RND2	grey	0.255719506	0.00132053	-0.054194026	0.503022848	0.082370357	0.308234146	-0.08592825	0.2877338	0.250771326	0.001648126	-0.001223999	0.987940182	0.079940594	0.322770944	0.079051062	0.328201769
RAB6B	grey	0.255607911	0.00132721	-0.157135907	0.050862432	0.146944188	0.068069102	-0.020818001	0.797092382	0.719499606	5.30E-26	0.528698063	1.54E-12	0.41778906	6.35E-08	0.457786726	2.11E-09
RCAN1	grey	-0.255381845	0.001340835	-0.122638204	0.128456029	-0.161352506	0.044885692	0.185384036	0.0209222	-0.16988489	0.034573723	-0.24365697	0.002249624	-0.155408252	0.053494953	-0.022059607	0.785276071
TRAPPC6B	grey	0.255224345	0.001350403	0.177510489	0.027127534	0.363595925	3.32E-06	-0.243618815	0.002253327	0.55749085	4.90E-14	0.457218558	2.22E-09	0.226730156	0.004554526	0.465929034	1.00E-09
SH3BP2	grey	-0.25522265	0.001350507	-0.344528445	1.13E-05	0.225181506	0.00484643	0.06174155	0.445354583	0.470568792	6.47E-10	0.125852459	0.118670529	0.053804784	0.506099258	0.587007016	9.98E-16
ERBB3	grey	0.255082157	0.001359095	0.066698054	0.409609411	0.269864316	0.000684245	0.052897254	0.513309896	0.572054265	7.53E-15	0.337203345	1.78E-05	0.603302107	9.76E-17	0.357547644	4.94E-06
XCL2	grey	-0.254952727	0.001367051	-0.02949334	0.715636881	-0.208149025	0.009349891	0.350426283	7.82E-06	-0.283411983	0.000352317	-0.008043171	0.920878078	0.017000985	0.833697006	-0.278768595	0.000444013
RGS1	grey	-0.254822472	0.001375101	-0.026748927	0.741109139	-0.300187962	0.000147666	0.579338011	2.85E-15	-0.299894617	0.000149998	-0.119005124	0.14025147	0.099914134	0.216105776	-0.320575436	4.77E-05
EEF1A2	grey	0.254746891	0.001379792	0.01626202	0.840827622	0.231605254	0.003735739	-0.055671467	0.491435381	0.423377208	4.05E-08	0.468334521	7.99E-10	0.241314471	0.002487525	0.174024019	0.030342069
MROH6	grey	-0.254568359	0.00139093	-0.406339445	1.55E-07	0.195495716	0.014778155	0.101648238	0.208200489	0.329054944	2.91E-05	0.10215433	0.205932994	0.029101895	0.719251724	0.482789723	1.99E-10
SP6	grey	-0.254292265	0.001408316	-0.133178923	0.098532441	0.018411317	0.820126024	0.108528936	0.178880116	-0.006409803	0.936908335	-0.05841172	0.470325076	-0.119956565	0.137085556	0.117708521	0.144655176
CSRP2	grey	-0.2540127	0.001426123	-0.204275026	0.010785886	-0.23810107	0.002850957	0.173699468	0.030657149	-0.185087712	0.021131376	-0.13243575	0.100443078	-0.280604474	0.0004054	-0.113798786	0.158569334
LAMA4	grey	-0.253919164	0.001432127	0.108836021	0.177646365	0.329710313	2.80E-05	-0.031180872	0.700126215	0.170137591	0.034301777	-0.076153382	0.346297129	-0.176137819	0.028356611	0.389365137	5.52E-07
MFAP3L	grey	-0.253668905	0.001448303	-0.312585148	7.50E-05	-0.126445179	0.116930973	0.243268049	0.002287635	0.444528522	6.85E-09	0.204190966	0.010819087	0.229318795	0.004101646	0.535701241	6.85E-13
SDHAF3	grey	0.253557931	0.001455529	0.189977241	0.017901159	0.060004147	0.458288995	-0.053671264	0.507156805	-0.145448957	0.07095235	-0.032177517	0.69102307	-0.062599635	0.439043212	-0.303275747	0.000125089
HOXA13	grey	0.253397297	0.001466048	0.084301454	0.296991485	0.283327016	0.000353824	-0.191323177	0.01709091	0.264079438	0.000899231	-0.018594693	0.818365302	0.136305065	0.090808117	0.230922508	0.003841797
AGAP3	grey	0.253392253	0.001466379	-0.224016266	0.005076998	0.456517231	2.37E-09	-0.19209762	0.016639292	0.812337899	1.16E-37	0.501539078	2.98E-11	0.351291992	7.40E-06	0.719500117	5.30E-26
TRIM22	grey	-0.253146557	0.001482605	-0.217283473	0.006611878	-0.27398241	0.000561221	0.480073467	2.60E-10	-0.084526573	0.295698764	-0.047768398	0.555033177	-0.063048259	0.435763858	-0.007293769	0.928229327
CALHM6	grey	-0.253127587	0.001483865	0.056102548	0.488081394	-0.36174599	3.75E-06	0.64490201	1.35E-19	-0.421125451	4.86E-08	-0.134327791	0.095635472	-0.064427888	0.425767137	-0.438609507	1.14E-08
ATP6V1G2	grey	0.25311841	0.001484474	-0.133134892	0.098644834	0.047124213	0.560387312	-0.065055221	0.42126571	0.632789621	1.02E-18	0.673252162	8.26E-22	0.501317331	3.05E-11	0.293357581	0.000211763
TUBB2A	grey	0.253104512	0.001485398	-0.109552177	0.174793524	0.275664537	0.000517114	-0.295205312	0.000192256	0.504585795	2.17E-11	0.388508814	5.87E-07	0.136550182	0.090223449	0.340955805	1.42E-05
MPO	grey	-0.253081736	0.001486913	-0.174966129	0.029443011	-0.075270515	0.351933149	0.214117797	0.007466974	0.284003134	0.000341994	0.390241415	5.18E-07	0.266439238	0.000804978	0.139185214	0.084125865
ZSCAN9	grey	0.252994022	0.001492761	-0.083013386	0.304459943	0.525985551	2.09E-12	-0.333196042	2.27E-05	0.653261406	3.19E-20	0.256032209	0.001301977	0.081805181	0.311576601	0.62154907	6.14E-18
HOXA11	grey	0.252934994	0.001496708	0.084576776	0.295410989	0.224999528	0.004881809	-0.22915202	0.004129555	0.235153731	0.003225799	0.051691249	0.522973341	0.12729239	0.114479022	0.160919204	0.045471501
OTUD1	grey	-0.252852503	0.00150224	-0.041652177	0.606838681	-0.17169476	0.032665652	0.503462313	2.44E-11	0.228695379	0.004206847	0.224343144	0.005011347	0.400903464	2.35E-07	0.190596438	0.017524356
GNB4	grey	0.252829706	0.001503772	0.188701483	0.018699712	0.431802141	2.02E-08	0.070922596	0.380520976	0.415418861	7.66E-08	0.032717562	0.686108728	0.240155658	0.002613443	0.385825108	7.12E-07
PCDH11X	grey	0.252818249	0.001504542	0.004108822	0.959532256	0.271349901	0.000637256	-0.022618602	0.779971911	0.51063067	1.14E-11	0.283420911	0.000352159	0.401616883	2.23E-07	0.377926182	1.25E-06
TNFSF9	grey	-0.252717366	0.001511342	-0.090443271	0.263058885	-0.230632606	0.003887644	0.377744133	1.26E-06	0.050695984	0.53101724	0.395372462	3.55E-07	0.488004365	1.19E-10	-0.11496393	0.154321731
CIT	grey	0.252630345	0.001517231	-0.152786242	0.057704696	0.466639607	9.36E-10	-0.124081391	0.123988208	0.844343963	2.62E-43	0.429592286	2.43E-08	0.357189308	5.06E-06	0.771157982	8.24E-32
C21orf58	grey	0.252540361	0.001523342	-0.120348145	0.135798543	0.729701873	4.83E-27	-0.165120431	0.040052401	0.596020871	2.80E-16	0.1309885	0.104247661	0.06053791	0.454293254	0.618079828	1.05E-17
RARS2	grey	0.252376847	0.001534503	0.245944849	0.002037387	0.48918282	1.06E-10	-0.456778382	2.31E-09	0.19800932	0.013520912	0.015693556	0.84632185	-0.074842854	0.354683796	0.190013278	0.017879038
SDC1	grey	-0.252133898	0.001551225	0.009184215	0.909698067	0.234183963	0.003358525	0.06609643	0.413855866	-0.109052983	0.176778487	-0.245915006	0.002040034	-0.156990763	0.051079382	0.114935877	0.154422984
KLHL26	grey	-0.252130208	0.00155148	-0.390909951	4.93E-07	-0.106825453	0.185838813	0.174193132	0.030178985	0.238721413	0.002777266	0.231900037	0.003690768	0.047239248	0.559429386	0.238874828	0.002759309
IL7	grey	-0.251945509	0.001564306	-0.133363766	0.098061715	-0.1898345	0.017989012	0.301506205	0.000137599	-0.229290361	0.004106392	-0.09666656	0.231481366	-0.208785028	0.009131024	-0.164967083	0.040240205
EEF1AKMT3	grey	0.251917591	0.001566253	0.056122793	0.487924175	0.311289811	8.06E-05	-0.181514372	0.023799302	0.310535928	8.41E-05	0.087745683	0.277621583	0.051690825	0.522976749	0.210986791	0.008407901
LRRTM2	grey	0.251749616	0.001578014	0.133727335	0.097141035	0.36751498	2.55E-06	-0.16773358	0.036963576	0.537889568	5.30E-13	0.294825055	0.000196128	0.221770992	0.005549132	0.42916334	2.52E-08
DEAF1	grey	0.251554505	0.001591776	-0.207459004	0.009592576	0.372898438	1.77E-06	-0.204309408	0.010772332	0.623982826	4.19E-18	0.388183997	6.01E-07	0.246347039	0.002002015	0.442660004	8.06E-09
METTL11B	grey	0.251476642	0.001597299	0.038798767	0.631717198	0.342895335	1.26E-05	-0.124946386	0.12136848	0.315819014	6.25E-05	0.19863861	0.0132212	0.12601018	0.118205689	0.138712195	0.08519544
ARPP21	grey	0.251461615	0.001598367	0.018813043	0.816269955	0.172619507	0.031725701	-0.054728292	0.49881621	0.714397315	1.69E-25	0.662180149	6.47E-21	0.474910349	4.28E-10	0.462799108	1.34E-09
AGBL2	grey	-0.251372833	0.001604689	-0.379110131	1.15E-06	-0.005770449	0.943190378	0.147041813	0.067884219	0.177844978	0.02683503	0.013125557	0.87123018	-0.10162944	0.208285058	0.227240367	0.004461868
PLPPR3	grey	0.251367439	0.001605074	0.016420088	0.839301243	0.386874895	6.61E-07	-0.16707225	0.037725655	0.548447578	1.50E-13	0.412119995	9.93E-08	0.409156697	1.25E-07	0.304596487	0.000116452
NCOA7	grey	-0.251296979	0.001610108	-0.204822378	0.010571886	-0.022641909	0.779750976	0.294869267	0.000195674	0.524649132	2.43E-12	0.460713328	1.62E-09	0.400977962	2.34E-07	0.488263023	1.16E-10
MFAP4	grey	-0.25128715	0.001610812	-0.210188308	0.008664064	-0.061053229	0.450454099	0.001398656	0.986219479	-0.070379597	0.384187846	-0.095266092	0.238343808	-0.210110702	0.008689325	0.06179697	0.444945415
KRT17	grey	-0.251258335	0.001612876	-0.086389838	0.285142509	-0.178062169	0.026646548	0.147666074	0.066711637	-0.025295777	0.75471325	0.200649219	0.012302229	0.206881497	0.009799947	-0.098940102	0.220638837
PNMA8C	grey	0.2509726	0.001633473	-0.166644665	0.038225393	0.264815016	0.000868818	-0.171521285	0.032844585	0.651317477	4.48E-20	0.419350324	5.60E-08	0.272073887	0.000615451	0.452625746	3.36E-09
SELENBP1	grey	-0.250943959	0.001635551	-0.252492382	0.001526609	-0.102497946	0.204403615	0.301110704	0.00014055	0.213417761	0.007668826	0.234308615	0.003341193	0.20483137	0.010568402	0.19004446	0.017859916
XIRP1	grey	-0.25092277	0.00163709	-0.221522119	0.005603808	-0.118286685	0.142678747	0.135696052	0.092273837	0.225121652	0.004858041	0.161917951	0.044130721	0.034976756	0.665694538	0.288429452	0.000273157
PARP10	grey	-0.250740761	0.001650362	-0.432229972	1.95E-08	-0.049508453	0.540695709	0.322450313	4.28E-05	0.248000524	0.001862383	0.005027882	0.9504909	-0.036313049	0.653733003	0.419624039	5.48E-08
DIRAS2	grey	0.250571546	0.001662788	0.00814278	0.919901454	0.162832968	0.042931505	-0.200843018	0.012216684	0.536909676	5.95E-13	0.57256973	7.04E-15	0.255136173	0.001355787	0.310950609	8.21E-05
EVC2	grey	-0.250468844	0.001670372	-0.217727371	0.006499221	0.228262772	0.004281268	-0.013319858	0.869340809	0.197114046	0.013957544	-0.036159315	0.655104722	-0.227501922	0.004415027	0.443142694	7.73E-09
PTPRN	grey	-0.25029727	0.001683112	-0.243078494	0.002306371	-0.109343513	0.175621228	0.245998526	0.002032633	0.410510752	1.13E-07	0.596130891	2.76E-16	0.418219155	6.13E-08	0.260939253	0.001040372
FHDC1	grey	0.250195664	0.001690698	0.133544818	0.097602372	0.483680882	1.83E-10	-0.163136606	0.042539636	0.387854436	6.16E-07	0.003960315	0.960993727	0.140035378	0.082230571	0.368472878	2.39E-06
FHOD3	grey	0.24985411	0.001716427	-0.005006199	0.950704142	0.478426846	3.05E-10	-0.027064017	0.738169705	0.719842354	4.90E-26	0.335112115	2.02E-05	0.289786822	0.000254777	0.644371151	1.48E-19
CCNO	grey	-0.249778765	0.001722151	-0.345707143	1.05E-05	-0.080191301	0.321250855	0.053882603	0.505483431	0.146313612	0.069273188	0.152330229	0.058463968	0.034492463	0.670050656	0.145926699	0.070020536
SLC26A2	grey	-0.24972827	0.001725997	0.024246707	0.764581773	0.226302646	0.004633489	0.133722103	0.097154236	0.216316861	0.006863229	-0.055663446	0.49149791	-0.127724879	0.113242879	0.442315314	8.30E-09
GDAP1	grey	0.249654876	0.0017316	-0.13409879	0.096207464	0.332429336	2.38E-05	-0.182607599	0.022953943	0.858294255	3.49E-46	0.589739613	6.82E-16	0.346307048	1.01E-05	0.708871884	5.76E-25
CHIT1	grey	-0.249606085	0.001735334	-0.144156466	0.073523839	-0.285493053	0.000317207	0.390136404	5.22E-07	-0.108345254	0.179621087	-0.017880783	0.825225084	0.175318098	0.029112998	-0.13392903	0.096633232
GPX3	grey	-0.249534237	0.001740847	-0.130995632	0.104228637	-0.203791756	0.010977991	0.136180735	0.091105828	-0.082347737	0.308367473	-0.026875265	0.7399301	-0.009208844	0.909456938	-0.08423117	0.297395848
ZFP36L2	grey	-0.249500997	0.001743402	-0.304913596	0.000114463	0.013929717	0.863415417	0.147309633	0.067379119	0.086702634	0.283395427	-0.116553264	0.148666499	-0.243470768	0.00226775	0.295373884	0.000190562
TMEM154	grey	-0.249492657	0.001744044	-0.017033283	0.833385651	-0.083311287	0.302721778	0.244134465	0.00220374	-0.12761879	0.113545135	-0.102060226	0.20635327	-0.203313426	0.011171091	0.057655103	0.47610384
DPP10	grey	0.249472076	0.001745629	-0.023352969	0.773019121	0.035012721	0.665371486	-0.022300618	0.782987951	0.508064733	1.50E-11	0.484242112	1.73E-10	0.382430949	9.08E-07	0.262762809	0.000956121
FAM92B	grey	-0.249395772	0.001751515	-0.125862928	0.11863963	-0.101949874	0.206846894	0.242903673	0.002323774	0.020373647	0.801332641	-0.090496005	0.262779507	-0.04416423	0.585302531	0.068460719	0.397316556
C5orf63	grey	0.249386791	0.001752209	0.009262074	0.908935823	0.267805464	0.000754647	-0.141601488	0.078829044	0.296267751	0.00018181	0.192512558	0.016401616	-0.018624142	0.818082624	0.149192514	0.063913902
TUBA1C	grey	-0.24926595	0.001761571	0.020055712	0.804370123	-0.037980869	0.638926856	0.044185783	0.58511928	-0.466534271	9.45E-10	-0.24912642	0.001772438	-0.325253813	3.64E-05	-0.349951799	8.06E-06
IGDCC4	grey	-0.249087661	0.001775468	-0.250648599	0.001657119	0.161126285	0.045190744	-0.039031826	0.629669117	0.26207084	0.000987325	-0.013414466	0.868421115	-0.105068405	0.193221823	0.458366033	2.00E-09
HIST1H2AM	grey	0.249046034	0.001778726	0.179317505	0.025579185	0.351605732	7.25E-06	-0.070785286	0.381446212	0.10968907	0.17425208	-0.069149512	0.392573407	0.049811208	0.538219966	0.081855996	0.311275113
YY2	grey	-0.248931738	0.001787702	-0.258203927	0.001179558	0.145615285	0.070626798	0.136081641	0.091343667	0.242375408	0.002377088	-0.065699489	0.416671679	-0.14634274	0.069217189	0.497059366	4.74E-11
GPR85	grey	0.248876131	0.001792084	0.065615934	0.417265821	0.221830589	0.00553611	0.012198918	0.880250603	0.60967656	3.79E-17	0.435362178	1.50E-08	0.423545032	3.99E-08	0.367205122	2.60E-06
THEM5	grey	-0.248535941	0.001819105	-0.087807989	0.277279215	-0.062054901	0.443043915	0.139030427	0.084474673	0.257457236	0.001220408	0.376924111	1.34E-06	0.239583819	0.002677681	0.226881727	0.004526821
ZBTB20	grey	0.248443168	0.001826538	-0.055689617	0.491293919	0.317629002	5.64E-05	-0.077406836	0.338393737	0.434974897	1.55E-08	0.047375468	0.558296064	0.103031353	0.202045739	0.399124438	2.69E-07
LYPLA1	grey	0.24833335	0.001835372	0.368513411	2.38E-06	0.097575053	0.227104654	-0.258182659	0.001180704	-0.332749967	2.33E-05	-0.219739275	0.006009768	-0.299831071	0.000150508	-0.361359447	3.85E-06
DLGAP3	grey	0.248122185	0.001852468	-0.078330292	0.332645045	0.30909039	9.11E-05	-0.006571061	0.935324483	0.767794916	2.18E-31	0.74206383	2.28E-28	0.521068703	3.63E-12	0.47687455	3.54E-10
USP18	grey	0.247871812	0.001872926	0.09321131	0.248667764	0.222356125	0.005422454	0.053203972	0.510867008	0.102821258	0.202972089	-0.115455712	0.152554824	-0.140362124	0.081511332	0.21922417	0.006131844
MLXIPL	grey	-0.24784708	0.001874958	-0.31377385	7.02E-05	-0.259633237	0.001104834	0.636454486	5.59E-19	0.31843269	5.39E-05	0.41119952	1.07E-07	0.474633559	4.40E-10	0.228494843	0.004241199
RCN1	grey	-0.247796325	0.001879134	-0.1152177	0.153408058	0.107265988	0.184020527	0.029744985	0.713316353	0.104436927	0.195926695	-0.167972798	0.03669113	-0.301902634	0.000134699	0.37202966	1.87E-06
SEMA3D	grey	0.247711404	0.001886141	-0.128563513	0.110875585	0.210653171	0.008514103	-0.039738088	0.623479846	0.525057617	2.32E-12	0.296828442	0.000176513	0.293085443	0.000214787	0.40539017	1.67E-07
CHRM1	grey	0.24761695	0.001893962	-0.074505897	0.356860489	0.157199428	0.050767727	-0.062001188	0.443439511	0.697655154	6.37E-24	0.903664171	3.17E-58	0.551019543	1.09E-13	0.361106122	3.91E-06
TCAF2	grey	-0.247398025	0.001912203	-0.204174019	0.010825791	0.039406984	0.626378208	0.09136614	0.258198936	0.035027424	0.665239431	-0.125510906	0.119682027	-0.134221445	0.095900764	0.171083297	0.033300052
RGS7BP	grey	0.247315469	0.001919123	0.004127886	0.959344656	0.263548748	0.000921777	-0.065245225	0.419907815	0.677308584	3.80E-22	0.599646845	1.66E-16	0.375917197	1.43E-06	0.521699671	3.38E-12
CD3D	grey	-0.247139446	0.001933953	0.076903893	0.341551057	-0.306399232	0.00010556	0.524111745	2.58E-12	-0.404966242	1.73E-07	-0.122239322	0.129712489	-0.036173948	0.654974107	-0.426006198	3.27E-08
LBP	grey	-0.247080002	0.001938985	-0.26183286	0.000998271	-0.111611051	0.166780658	0.271131554	0.000643971	-0.06381547	0.430188237	-0.050752988	0.530554856	-0.030645452	0.705034399	-0.030779481	0.703804613
S1PR3	grey	-0.247065357	0.001940227	-0.109300609	0.175791771	0.110957769	0.16929297	0.168211941	0.036420465	0.205100557	0.010464565	0.021053208	0.794850295	-0.086466766	0.284712171	0.249289103	0.001759774
PAICS	grey	0.247043656	0.001942068	0.032769221	0.68563932	0.510765428	1.12E-11	-0.330140872	2.73E-05	0.378528278	1.20E-06	-0.076737383	0.342600459	-0.159074132	0.048037859	0.482638841	2.02E-10
NAP1L3	grey	0.246974985	0.001947904	-0.118202885	0.142963933	0.165718908	0.03932648	-0.082910822	0.305059891	0.749050171	3.76E-29	0.567476385	1.37E-14	0.435597999	1.47E-08	0.551078173	1.09E-13
EIF5AL1	grey	0.246882478	0.001955791	0.106526647	0.187079585	0.389637725	5.41E-07	-0.285885077	0.000310967	0.013183407	0.870667578	-0.076909237	0.34151741	-0.196754405	0.014136383	0.016804073	0.835595802
FUT9	grey	0.246837203	0.001959662	-0.105100503	0.193085065	0.247129104	0.001934828	0.011486363	0.887197558	0.693280019	1.58E-23	0.434199729	1.66E-08	0.452533938	3.39E-09	0.456866782	2.30E-09
PRKCE	grey	0.246454957	0.00199262	-0.056213469	0.487220361	0.336697259	1.84E-05	-0.125319528	0.120251703	0.82574081	6.96E-40	0.637280166	4.88E-19	0.436475898	1.37E-08	0.707136083	8.42E-25
DHRS3	grey	-0.246284987	0.002007436	-0.172536607	0.031809016	-0.348937151	8.60E-06	0.425002732	3.55E-08	-0.287349501	0.000288652	-0.128333541	0.111520867	0.036730411	0.650014877	-0.306961357	0.000102364
PLEKHA4	grey	-0.24621785	0.002013316	-0.196902353	0.014062572	0.007441387	0.926780769	0.066932564	0.407961134	-0.140968458	0.080190054	-0.30423597	0.000118753	-0.380461737	1.04E-06	0.159619574	0.047266939
IL1RAPL1	grey	0.245963129	0.002035767	0.097675084	0.226626344	0.311701497	7.88E-05	-0.009148337	0.910049344	0.629231496	1.82E-18	0.399912211	2.53E-07	0.572975104	6.67E-15	0.441037425	9.27E-09
EFNA4	grey	-0.245908221	0.002040636	-0.16049082	0.046056919	-0.043898182	0.587566675	0.044282663	0.584295922	-0.172413879	0.0319327	-0.20286345	0.011355465	-0.250845304	0.001642727	0.032118666	0.691559392
PHLDA2	grey	-0.245840138	0.002046688	0.108284586	0.17986632	0.091427576	0.257877609	-0.037018424	0.647454095	-0.132430253	0.100457318	-0.055947768	0.489284238	-0.161511644	0.044672131	-0.045846058	0.571083449
INA	grey	0.245596842	0.00206845	-0.024976632	0.757711317	0.156076917	0.052463008	-0.078519552	0.331474625	0.634169395	8.14E-19	0.779424166	6.98E-33	0.461836951	1.46E-09	0.318065113	5.51E-05
HAUS5	grey	0.24511229	0.002112418	-0.257278089	0.001230399	0.608646097	4.42E-17	-0.289673858	0.000256261	0.621212928	6.48E-18	0.14916762	0.063958745	-0.017401362	0.829839185	0.644257346	1.51E-19
HS3ST3A1	grey	-0.245055882	0.002117591	0.027243547	0.736496584	0.044031305	0.586433255	-0.090501894	0.262748318	-0.117959374	0.143795107	-0.182373705	0.023132601	-0.228534941	0.00423431	0.021256732	0.792911579
SLC34A2	grey	-0.244992316	0.002123435	-0.239557508	0.002680671	-0.012586742	0.876473365	0.156662306	0.051573165	0.180133765	0.024904977	-0.050089804	0.535946766	0.022691106	0.779284678	0.223766498	0.00512768
NXT2	grey	0.244975773	0.002124958	0.164612527	0.040677258	0.178733086	0.026071449	-0.086286076	0.285723649	0.109820743	0.173732454	-0.026140414	0.746796453	-0.064864282	0.422632862	0.012635013	0.876003426
RGR	grey	0.24464548	0.002155577	0.020263089	0.802388551	0.252141738	0.001550683	-0.05283308	0.513821779	0.552728594	8.87E-14	0.369364291	2.25E-06	0.370689178	2.05E-06	0.340738175	1.44E-05
HTRA3	grey	-0.244545915	0.002164886	0.058672448	0.468342656	0.241226935	0.002496841	0.043163273	0.59384172	0.101202148	0.210213967	0.028804926	0.721998282	-0.166137345	0.038825537	0.21943252	0.006082203
MAML2	grey	0.2445191	0.002167399	-0.01692014	0.834476465	0.52322058	2.86E-12	-0.185118701	0.021109417	0.653551799	3.03E-20	0.050072464	0.536088113	-0.010964277	0.892293041	0.791619923	1.49E-34
PRKACB	grey	0.244509784	0.002168272	-0.024621829	0.761048586	0.054314578	0.502072039	-0.071092652	0.37937698	0.568558242	1.19E-14	0.475795152	3.93E-10	0.333057872	2.29E-05	0.361813829	3.73E-06
HACE1	grey	0.244440229	0.002174806	0.044199182	0.585005373	0.492677495	7.42E-11	-0.175000091	0.029411029	0.677889874	3.40E-22	0.243142787	0.0023	0.18222624	0.023245855	0.673047244	8.59E-22
COMMD10	grey	0.24441047	0.002177607	0.296903851	0.000175811	-0.049363662	0.541881711	-0.123950934	0.124387074	-0.316338814	6.07E-05	-0.121631943	0.131643817	-0.198681414	0.013201027	-0.469908077	6.89E-10
INPP5A	grey	0.244121113	0.002205011	0.005213939	0.94866128	0.36168846	3.76E-06	-0.241081039	0.002512438	0.729164677	5.50E-27	0.523533251	2.76E-12	0.392511666	4.39E-07	0.658323691	1.30E-20
CYFIP2	grey	0.244096883	0.00220732	-0.111011908	0.169083706	0.256258393	0.001288706	-0.001196984	0.988206333	0.818772056	1.05E-38	0.54170571	3.38E-13	0.425939764	3.29E-08	0.633354397	9.30E-19
CSRNP3	grey	0.243794199	0.002236349	0.021902254	0.786770942	0.342529113	1.28E-05	-0.276546802	0.00049528	0.633260812	9.45E-19	0.462554741	1.37E-09	0.2277938	0.004363277	0.477962821	3.19E-10
MGAT5B	grey	0.243602794	0.002254884	-0.03546852	0.661282617	0.32096585	4.66E-05	-0.236583038	0.003038797	0.619147795	8.93E-18	0.536796294	6.03E-13	0.218340649	0.006346391	0.467761022	8.43E-10
ASCL5	grey	0.243585809	0.002256535	-0.068519127	0.396913026	0.391812486	4.62E-07	-0.179905553	0.025091922	0.620566944	7.16E-18	0.381966861	9.38E-07	0.231173577	0.003802485	0.502413313	2.72E-11
SHANK2	grey	0.24341296	0.002273404	-0.058862554	0.466900091	0.32545613	3.59E-05	-0.157721097	0.049995478	0.760417804	1.75E-30	0.644666759	1.41E-19	0.462850165	1.33E-09	0.511745155	1.01E-11
CLMN	grey	-0.243041478	0.002310046	-0.198559073	0.013258757	0.03025885	0.708585967	0.179425383	0.025489194	0.42378133	3.92E-08	0.298931335	0.000157899	0.424286527	3.76E-08	0.466686537	9.32E-10
HLA-DPA1	grey	-0.243030989	0.002311088	-0.080018234	0.322299703	-0.274006786	0.000560558	0.75832697	3.12E-30	-0.207799025	0.009472302	-0.136697455	0.08987361	-0.003372739	0.96677733	-0.191835953	0.016790709
PAK3	grey	0.24297327	0.002316832	0.040682596	0.615243753	0.379351433	1.13E-06	-0.058408486	0.470349697	0.752232485	1.62E-29	0.637280528	4.88E-19	0.482746931	2.00E-10	0.504474895	2.19E-11
SCRT1	grey	0.242860238	0.002328117	-0.06282291	0.437409361	0.258721736	0.001151969	-0.049514406	0.540646974	0.685954405	6.97E-23	0.707460866	7.84E-25	0.496290602	5.13E-11	0.35877736	4.56E-06
FAM131B	grey	0.242829346	0.002331209	0.036132953	0.655340056	0.291866583	0.00022883	-0.179243798	0.025640827	0.432974389	1.84E-08	0.180797052	0.024368397	0.17218843	0.032160969	0.394918409	3.67E-07
CBLN1	grey	0.242771348	0.002337026	-0.041735434	0.606119318	0.098669618	0.221909537	-0.012986736	0.872580515	0.53453424	7.85E-13	0.574636478	5.35E-15	0.437937756	1.21E-08	0.308281941	9.52E-05
IRF1	grey	-0.242730208	0.00234116	-0.206787853	0.009833943	-0.189773902	0.018026421	0.347909333	9.18E-06	-0.17590273	0.028571802	-0.176075465	0.028413552	-0.163817196	0.041672153	-0.027106901	0.737769938
LBR	grey	0.242678329	0.002346383	0.088937847	0.271120089	0.67223405	1.00E-21	-0.236118277	0.0030985	0.587284442	9.60E-16	0.062359853	0.440801708	0.027406521	0.734978824	0.698663644	5.16E-24
DHRS13	grey	0.24251396	0.002362999	-0.085752055	0.28872707	0.38280684	8.84E-07	-0.315710266	6.29E-05	0.258630026	0.001156812	-0.061053287	0.450453669	-0.13083952	0.104645653	0.273085842	0.000586123
MAP1B	grey	-0.242500336	0.002364381	-0.325765402	3.53E-05	0.005297848	0.947836235	0.248354951	0.001833631	0.471495394	5.93E-10	0.186210042	0.020348523	0.179820252	0.025162105	0.551785404	9.96E-14
AQP3	grey	-0.242494064	0.002365018	0.063325768	0.433742343	-0.115330302	0.153003953	0.252638032	0.00151671	0.059707411	0.460518769	0.335668985	1.96E-05	0.097753023	0.226254166	0.063208023	0.434599398
LST1	grey	-0.242458217	0.002368658	-0.034071597	0.673845215	-0.549570404	1.31E-13	0.757775084	3.63E-30	-0.366953822	2.65E-06	0.014336842	0.859463991	0.213302391	0.007702553	-0.510968035	1.10E-11
IL34	grey	-0.242426948	0.002371838	-0.306411447	0.00010549	-0.095353288	0.237912431	0.125914174	0.11848847	0.373918565	1.65E-06	0.434888356	1.56E-08	0.226078122	0.004675449	0.307712835	9.82E-05
RNF144A	grey	0.242347308	0.002379955	0.092492483	0.252351457	0.548357878	1.52E-13	-0.146796767	0.068349065	0.643621078	1.68E-19	0.277232812	0.000478895	0.350684219	7.69E-06	0.599655986	1.66E-16
KLHL11	grey	0.242261433	0.002388736	0.029142	0.718881082	0.500335378	3.38E-11	-0.158337672	0.049095335	0.64292117	1.90E-19	0.20247292	0.011517643	0.196193688	0.014419206	0.672850882	8.92E-22
PRKCZ	grey	0.242200312	0.002395003	0.027774199	0.731558448	0.212783928	0.00785575	-0.016077149	0.842613578	0.672110846	1.03E-21	0.680005375	2.25E-22	0.600425486	1.49E-16	0.347992908	9.13E-06
ADPRHL1	grey	0.242114896	0.002403786	-0.089895898	0.265970774	0.211079066	0.008378735	-0.116005734	0.150596777	0.580004506	2.60E-15	0.494135254	6.40E-11	0.297522749	0.000170152	0.458964757	1.90E-09
NTRK3	grey	0.242047168	0.002410772	-0.089532055	0.267918444	0.24395712	0.002220681	-0.190087185	0.017833746	0.561786589	2.85E-14	0.341766256	1.35E-05	0.095222518	0.238559584	0.47604764	3.84E-10
TMEM106C	grey	0.241889273	0.002427128	0.087653407	0.278129159	0.202305769	0.011587677	-0.003173539	0.968738488	-0.169095478	0.03543503	-0.174567047	0.029821047	-0.222878199	0.005311618	-0.213300885	0.007702994
FKBP5	grey	-0.241621425	0.002455105	-0.074393464	0.357588644	0.032093369	0.691789979	0.157474865	0.050358762	0.073387758	0.36414304	-0.009692545	0.904722994	-0.061573977	0.446593058	0.188940844	0.018547576
NKG7	grey	-0.241587741	0.002458643	-0.033334724	0.680508692	-0.252142185	0.001550652	0.58665591	1.05E-15	-0.188097467	0.019088434	0.038591643	0.633539728	0.091832173	0.255768314	-0.22820239	0.004291749
HABP4	grey	0.241421118	0.002476217	-0.095210843	0.23861742	0.295695906	0.000187365	-0.219153214	0.006148833	0.705627335	1.17E-24	0.440197404	9.96E-09	0.272403237	0.000605761	0.620989379	6.71E-18
SYT11	grey	0.241411573	0.002477227	-0.11457259	0.155738729	0.190262833	0.017726502	-0.167883129	0.036793054	0.572864673	6.77E-15	0.288876426	0.000266973	0.149452618	0.063446875	0.472825217	5.22E-10
TGFB1I1	grey	-0.241238755	0.002495581	-0.145276927	0.071290341	0.289057026	0.000264511	-0.275175168	0.000529604	0.135356732	0.093098608	-0.157106102	0.05090692	-0.244509051	0.002168341	0.356856151	5.17E-06
PIANP	grey	0.241214822	0.002498133	-0.134158815	0.096057274	0.216194241	0.006895714	-0.205388497	0.010354491	0.586800903	1.03E-15	0.396820115	3.19E-07	0.284901315	0.000326845	0.394274354	3.85E-07
IGF2BP3	grey	0.241152983	0.002504736	0.235024483	0.003243211	0.560483093	3.36E-14	-0.316968845	5.86E-05	0.220375241	0.005862041	-0.09185215	0.255664472	-0.157257846	0.050680759	0.321973855	4.40E-05
DDX11	grey	0.241121935	0.002508058	-0.131246218	0.103561991	0.642428839	2.06E-19	-0.291624583	0.000231717	0.59090887	5.79E-16	0.081005524	0.316346048	-0.019745655	0.807335149	0.684211352	9.86E-23
TCF19	grey	0.24106381	0.002514286	0.025812862	0.749863513	0.732859459	2.25E-27	-0.125833108	0.118727659	0.325881499	3.51E-05	-0.033961705	0.674837366	-0.166156039	0.038803282	0.427632854	2.86E-08
HOMER2	grey	-0.241051187	0.002515641	-0.326900853	3.30E-05	0.121822586	0.131035255	0.090189061	0.264408499	0.357360982	5.00E-06	0.162588701	0.043248941	0.030849773	0.703159944	0.518267539	4.95E-12
FNDC5	grey	0.240624828	0.002561783	-0.048958486	0.545207375	0.224968037	0.004887954	-0.220149518	0.005914098	0.514511804	7.47E-12	0.355201159	5.75E-06	0.223510559	0.005180083	0.389304626	5.54E-07
CLSTN2	grey	0.240125291	0.002616818	-0.058129136	0.472478854	0.265642812	0.000835722	-0.024797239	0.759398125	0.694726529	1.17E-23	0.457904435	2.09E-09	0.346414998	1.01E-05	0.554670972	6.97E-14
BTBD3	grey	0.24010952	0.002618573	0.128926397	0.109863309	0.303585171	0.000123013	-0.313176816	7.26E-05	0.446079373	5.99E-09	0.21318438	0.007737188	0.056959664	0.481449155	0.464770747	1.11E-09
HOXD12	grey	0.240065788	0.002623445	-0.042880456	0.59626462	0.407989385	1.37E-07	-0.223554349	0.005171083	0.429575818	2.44E-08	0.079149195	0.327599777	0.096214403	0.233681625	0.402481736	2.09E-07
MTHFD2	grey	0.239810259	0.002652075	0.171831286	0.032525414	0.161398189	0.044824299	0.010825946	0.893643882	0.063382144	0.433332332	-0.118872038	0.140698717	0.014905133	0.853954199	0.072820377	0.367873379
TUB	grey	0.239783146	0.002655129	-0.141004013	0.080113113	0.374469088	1.59E-06	-0.116273893	0.149649049	0.858573794	3.03E-46	0.459926723	1.74E-09	0.356411718	5.32E-06	0.703619641	1.80E-24
SNX32	grey	0.239781876	0.002655272	-0.204080867	0.010862708	0.425407315	3.43E-08	-0.266619018	0.000798183	0.705357521	1.24E-24	0.446038805	6.01E-09	0.350684825	7.69E-06	0.553179446	8.39E-14
GYS1	grey	-0.239667102	0.002668237	-0.378537055	1.19E-06	0.232219912	0.003642521	-0.084777792	0.294260577	0.37735967	1.30E-06	-0.021840194	0.787360736	-0.054829191	0.498023849	0.553463747	8.10E-14
CGREF1	grey	0.239444506	0.002693546	0.086315707	0.285557615	0.191360219	0.017069069	-0.165990446	0.039000786	0.360975533	3.94E-06	0.275638957	0.00051776	0.104051799	0.197589776	0.213335486	0.007692864
CCL23	grey	-0.239375913	0.002701389	0.097252253	0.228653019	-0.243521249	0.002262823	0.425977197	3.28E-08	-0.270551154	0.000662138	-0.061763392	0.445193295	0.117785059	0.144392345	-0.263647498	0.000917543
E2F7	grey	0.239205797	0.002720928	0.012589521	0.876446316	0.736174012	9.98E-28	-0.168102262	0.03654439	0.377097841	1.32E-06	-0.034875945	0.666600396	-0.119523684	0.13851913	0.526721692	1.92E-12
GNAO1	grey	0.238615193	0.00278976	-0.238583024	0.002793554	0.276846158	0.000488068	-0.042443817	0.600014057	0.839780734	1.99E-42	0.546816581	1.83E-13	0.446933065	5.56E-09	0.637861206	4.43E-19
EFNA3	grey	0.238517444	0.002801303	-0.148692877	0.064818901	0.26580538	0.00082936	-0.308418052	9.45E-05	0.527849514	1.69E-12	0.323911521	3.93E-05	0.242508018	0.002363602	0.399136311	2.68E-07
RIMS1	grey	0.238370934	0.002818685	-0.042462425	0.599854051	0.322931537	4.16E-05	-0.096777342	0.230944516	0.762056666	1.11E-30	0.666139797	3.13E-21	0.481762909	2.20E-10	0.492339666	7.68E-11
XKR4	grey	0.238246444	0.002833531	0.034255143	0.67218933	0.32646095	3.39E-05	-0.137845504	0.087183404	0.636954501	5.15E-19	0.430679988	2.22E-08	0.354601581	5.98E-06	0.408694715	1.30E-07
MAGED4B	grey	0.238209162	0.002837991	0.010569048	0.89615336	0.524712243	2.42E-12	-0.267750065	0.00075663	0.613335222	2.18E-17	0.261439277	0.001016618	0.150876322	0.060939787	0.518861985	4.64E-12
TCF3	grey	0.238195149	0.002839669	-0.071678108	0.375454569	0.666415972	2.97E-21	-0.34163483	1.36E-05	0.57413532	5.72E-15	0.038218239	0.636830944	-0.071653149	0.375621279	0.723408123	2.14E-26
SIGLEC14	grey	-0.238067403	0.002855006	-0.045389275	0.574929196	-0.199913032	0.012631996	0.682669906	1.34E-22	-0.096649838	0.231562478	-0.022086545	0.785020231	0.263662492	0.000916902	-0.120031576	0.136838298
C11orf70	grey	-0.237924337	0.002872272	-0.070255317	0.385030107	-0.157911627	0.04971587	0.135400288	0.092992412	-0.053627561	0.5075032	-0.053878061	0.505519361	-0.041193658	0.610807154	-0.013768269	0.864983322
TRIM54	grey	-0.237716671	0.002897503	-0.275854516	0.000512339	-0.174885038	0.029519493	0.136153777	0.091170481	0.291245692	0.000236306	0.464079421	1.19E-09	0.225151146	0.004852316	0.238612855	0.002790036
SHC3	grey	0.237683336	0.002901571	-0.01221764	0.880068202	0.39379736	3.99E-07	-0.196177025	0.014427686	0.733986522	1.71E-27	0.4207463	5.01E-08	0.259206393	0.001126683	0.612437306	2.50E-17
MEIS3	grey	0.237622538	0.002909005	-0.070022947	0.386607901	0.355450647	5.66E-06	-0.210834799	0.008456139	0.513307898	8.52E-12	0.326847174	3.31E-05	0.211248899	0.008325288	0.34344494	1.21E-05
GPR158	grey	0.237558973	0.002916796	-0.006417773	0.936830054	0.14203074	0.077916787	-0.129278543	0.108887913	0.538841793	4.74E-13	0.23080479	0.003860354	0.269226067	0.000705395	0.472534894	5.37E-10
SGCG	grey	0.237521619	0.002921382	0.028716758	0.722814401	0.270016567	0.000679286	-0.21877309	0.006240559	0.369600546	2.21E-06	0.157650089	0.050100017	0.048240455	0.551125464	0.311852109	7.81E-05
PLCH1	grey	-0.237383595	0.002938388	-0.365483012	2.92E-06	-0.127835695	0.112927825	0.233221784	0.003495059	0.327398293	3.21E-05	0.333848386	2.18E-05	0.061772829	0.44512362	0.349116666	8.50E-06
POPDC3	grey	-0.236966728	0.002990292	-0.07911609	0.327802781	-0.100737795	0.212324661	0.205219431	0.010418998	0.219346323	0.006102697	0.366987924	2.64E-06	0.48229269	2.09E-10	0.099049935	0.220124335
NPL	grey	-0.236770431	0.003015019	-0.070630841	0.382488543	-0.231287999	0.00378469	0.638173958	4.20E-19	0.082474316	0.307621905	0.195064297	0.0150039	0.386468214	6.80E-07	0.017024336	0.833471894
SKOR2	grey	0.236770156	0.003015054	0.012121133	0.881008524	0.228945704	0.004164317	-0.088945175	0.271080447	0.338864875	1.61E-05	0.081006192	0.316342045	0.237298876	0.00294887	0.233802247	0.003412105
ACP5	grey	-0.236682491	0.003026157	0.044613902	0.58148484	-0.159591499	0.047306367	0.440352616	9.83E-09	-0.1216546	0.131571379	-0.050996726	0.528580053	0.268845106	0.000718304	-0.126332976	0.117258742
KIF1B	grey	0.236444059	0.00305654	-0.187906041	0.01921308	0.421575666	4.68E-08	-0.158461919	0.048915585	0.81504141	4.29E-38	0.338646854	1.63E-05	0.172584772	0.031760588	0.844782169	2.15E-43
SPHKAP	grey	0.236341803	0.003069655	0.072228186	0.371791872	0.25368675	0.001447144	0.057396869	0.478084923	0.584265056	1.46E-15	0.434893641	1.56E-08	0.421832475	4.59E-08	0.367211804	2.60E-06
FAM171B	grey	0.236330712	0.003071081	0.035134693	0.664276325	0.092418566	0.252732379	0.004197363	0.958660986	0.499065525	3.86E-11	0.339551672	1.54E-05	0.279055955	0.000437753	0.308358055	9.48E-05
ENPEP	grey	-0.236063819	0.003105565	0.050669678	0.531230693	0.216914395	0.006706867	0.078261674	0.333070046	0.151276783	0.060249423	-0.051656304	0.523254715	-0.1894191	0.018246809	0.263158922	0.000938667
CILP	grey	-0.236045115	0.003107995	-0.100615408	0.212883479	0.075317835	0.351629618	-0.126205503	0.117631988	0.129132638	0.109291224	-0.031947739	0.693117952	-0.083252069	0.303066778	0.294926527	0.000195088
NT5DC1	grey	-0.236034001	0.003109439	-0.153242397	0.056953327	-0.17226581	0.032082466	0.166895856	0.037931143	0.275980098	0.000509204	0.336066299	1.91E-05	0.446774881	5.63E-09	0.18263707	0.022931515
TGIF2	grey	0.23565676	0.003158834	-0.005606349	0.944803332	0.429094063	2.54E-08	-0.290489145	0.000245724	0.29164531	0.000231469	-0.04227575	0.601460065	-0.180636925	0.024497018	0.457684335	2.13E-09
TCEAL2	grey	0.235621116	0.003163537	-0.042024641	0.603623437	0.172257937	0.032090445	0.067525205	0.403813186	0.566437966	1.57E-14	0.425775466	3.33E-08	0.385373721	7.36E-07	0.325851741	3.51E-05
ZNF121	grey	0.235350207	0.003199492	-0.127105307	0.115016989	0.562607448	2.56E-14	-0.381296677	9.84E-07	0.554399936	7.21E-14	0.056950076	0.481523075	-0.011019041	0.891758342	0.620107104	7.70E-18
CDHR2	grey	0.235072844	0.003236686	-0.089446525	0.268377697	0.496082345	5.24E-11	-0.056824034	0.48249539	0.73796901	6.39E-28	0.500647585	3.27E-11	0.30986985	8.72E-05	0.597217517	2.36E-16
NEMP1	grey	0.234846402	0.00326734	-0.005438156	0.946456761	0.68479033	8.79E-23	-0.243183521	0.002295973	0.498669402	4.02E-11	-0.000406804	0.995991705	-0.166539931	0.038348646	0.674968366	5.96E-22
SREBF2	grey	0.234649974	0.003294143	-0.032512512	0.687973124	0.455265873	2.65E-09	-0.269942223	0.000681703	0.684659025	9.02E-23	0.289388207	0.000260052	0.123979745	0.124298898	0.717557997	8.26E-26
SYT17	grey	0.23463511	0.003296179	-0.018430776	0.819939147	0.25239683	0.001533135	-0.148705889	0.0647952	0.512463868	9.33E-12	0.250456991	0.001671249	0.015151439	0.85156834	0.440439054	9.75E-09
GYPC	grey	-0.234598168	0.003301245	0.104223583	0.196846709	-0.166178642	0.038776389	0.198629424	0.013225533	-0.223466739	0.005189103	-0.082180764	0.309352777	0.192024472	0.0166815	-0.225098308	0.004862576
PPM1L	grey	0.23449581	0.003315317	-0.090126704	0.264740276	0.375630306	1.46E-06	-0.153052989	0.057264332	0.839608307	2.15E-42	0.404690615	1.76E-07	0.284606935	0.00033174	0.79534277	4.39E-35
PDP1	grey	-0.234169484	0.003360544	-0.176809129	0.027749716	-0.000396153	0.99609665	0.181084912	0.024138631	0.452142973	3.51E-09	0.423994944	3.85E-08	0.200255165	0.012477789	0.433589137	1.74E-08
GSC	grey	-0.234168659	0.003360659	-0.145948873	0.069977529	-0.045263331	0.575991675	-0.010202634	0.899734418	-0.115315568	0.153056782	-0.132354985	0.100652468	-0.236550553	0.003042936	-0.023472763	0.771886639
CLEC18C	grey	-0.234133	0.003365634	-0.163613729	0.041929926	-0.040031441	0.62091675	0.064211617	0.42732541	0.052062301	0.519990367	0.0258503	0.74951276	-0.071070032	0.379529031	0.061593734	0.446446938
KDELC2	grey	-0.234038786	0.003378813	-0.071474561	0.376815463	0.296588903	0.000178758	-0.031753751	0.69488835	0.088207471	0.275090847	-0.148184314	0.065750793	-0.354909636	5.86E-06	0.365305559	2.96E-06
MAP3K21	grey	-0.233877651	0.00340146	-0.141200045	0.079689968	0.01621642	0.841268075	0.207841429	0.009457396	0.321003432	4.65E-05	0.365810249	2.86E-06	0.162956486	0.042771732	0.340066339	1.50E-05
GTF2IRD2	grey	0.233650916	0.003433558	-0.224635443	0.004953286	0.375968774	1.43E-06	-0.223668071	0.005147776	0.498861257	3.94E-11	0.181277687	0.023985804	0.052881841	0.513432816	0.422402815	4.38E-08
PCDH7	grey	0.233617458	0.003438318	-0.041412679	0.608910104	0.260918117	0.001041387	-0.171139119	0.033241707	0.607392849	5.33E-17	0.429132071	2.53E-08	0.353491592	6.43E-06	0.430828785	2.20E-08
S100A16	grey	-0.233609155	0.0034395	-0.191554547	0.016954884	-0.274186168	0.000555699	0.035540147	0.660640973	-0.277999489	0.000461177	-0.195636471	0.014705147	-0.353060194	6.61E-06	-0.156541953	0.051755083
CEACAM1	grey	-0.233339783	0.00347805	-0.208728664	0.009150236	-0.107675279	0.182342915	0.247434212	0.001909177	0.030993459	0.701842832	0.04487481	0.579275052	0.0541131	0.50366165	0.142104811	0.077760235
MTUS1	grey	-0.233095044	0.003513411	-0.141397549	0.079265464	-0.049968845	0.53693314	0.117971171	0.143754758	0.436338695	1.38E-08	0.325664445	3.55E-05	0.22735322	0.004441604	0.463600981	1.24E-09
ATF7IP2	grey	-0.232825693	0.003552703	0.054186209	0.503084532	-0.164856228	0.040376428	0.293144067	0.000214132	0.153123889	0.057147752	0.337797459	1.72E-05	0.303172277	0.00012579	0.130866608	0.1045732
AMER3	grey	0.232820429	0.003553474	-0.045658846	0.572658153	0.141316901	0.079438583	-0.059936244	0.458798712	0.633038106	9.80E-19	0.739837937	4.00E-28	0.490442175	9.31E-11	0.322929091	4.16E-05
MCUB	grey	-0.232760956	0.003562205	-0.105329897	0.192109738	-0.214872231	0.007254732	0.234645978	0.00329469	-0.434083408	1.67E-08	-0.252172026	0.00154859	-0.307908301	9.72E-05	-0.3105162	8.42E-05
STEAP1	grey	-0.232723484	0.003567715	-0.015957885	0.84376617	-0.164643587	0.040638812	-0.016258111	0.840865383	-0.28137899	0.000390061	-0.056075007	0.488295304	-0.254956746	0.001366803	-0.198054715	0.013499095
RAB20	grey	-0.232623027	0.003582527	-0.000682079	0.993279437	-0.212017728	0.008087097	0.398533614	2.81E-07	-0.317642975	5.64E-05	-0.259078914	0.001133284	-0.048731625	0.547073809	-0.214933777	0.007237657
FAAH	grey	0.232400148	0.003615586	-0.123347952	0.126243547	0.193014566	0.016118019	-0.088349503	0.274315616	0.672201368	1.01E-21	0.562295464	2.67E-14	0.656933341	1.66E-20	0.395300628	3.57E-07
TMEM179	grey	0.232380873	0.003618458	-0.087268446	0.280253431	0.420282607	5.20E-08	-0.015294592	0.850182296	0.640447336	2.88E-19	0.446900339	5.57E-09	0.273338435	0.000579006	0.470914273	6.26E-10
FAM107B	grey	0.23227816	0.003633796	0.163665222	0.041864563	0.231043481	0.00382281	0.134026014	0.096389807	0.574590465	5.38E-15	0.38578983	7.14E-07	0.729637863	4.91E-27	0.366244944	2.78E-06
FAM69A	grey	0.232023526	0.003672074	0.04041386	0.617582307	0.150944871	0.060821156	0.1216299	0.13165035	0.512163347	9.64E-12	0.258163521	0.001181736	0.296236483	0.00018211	0.378210575	1.22E-06
DENND5B	grey	0.232018321	0.00367286	-0.021535772	0.790255579	0.481451723	2.27E-10	-0.236444489	0.003056485	0.733670719	1.85E-27	0.267927084	0.00075031	0.074441484	0.35727754	0.81667345	2.33E-38
LIN7B	grey	0.231896701	0.003691274	-0.110782248	0.169972731	0.076977547	0.341087517	-0.307101411	0.000101582	0.237375151	0.002939431	0.3914092	4.75E-07	0.264368846	0.000887151	-0.066088675	0.413910772
CNKSR2	grey	0.231758372	0.003712319	-0.083470864	0.301793384	0.327128555	3.26E-05	-0.256690503	0.001263696	0.710516554	4.01E-25	0.53855579	4.90E-13	0.246608736	0.0019793	0.647978416	8.00E-20
LRRC8B	grey	0.231650013	0.003728879	-0.079289329	0.326741365	0.29445448	0.000199972	-0.010177918	0.899976046	0.708327555	6.49E-25	0.393358002	4.12E-07	0.464061355	1.19E-09	0.575888242	4.53E-15
HESX1	grey	0.231520949	0.003748691	-0.094877144	0.240274669	0.168440029	0.036163882	0.012130473	0.880917507	0.201347181	0.011996583	-0.052256331	0.518433977	0.006151815	0.93944278	0.221957433	0.005508485
SCARA3	grey	-0.231031226	0.003824729	-0.327280978	3.23E-05	0.074369636	0.357743077	0.10314389	0.201550797	0.422109727	4.49E-08	0.07097697	0.380154963	0.058381679	0.470553784	0.530289803	1.28E-12
TCEAL5	grey	0.2308786	0.003848709	0.01608035	0.842582653	0.253192714	0.001479544	-0.0656489	0.417031348	0.585200871	1.28E-15	0.384235035	7.98E-07	0.245225408	0.002102079	0.42135485	4.77E-08
DZIP1L	grey	-0.230440238	0.003918337	-0.358109243	4.76E-06	0.264151782	0.000896197	0.089484342	0.268174572	0.434871075	1.57E-08	0.039454449	0.625962363	0.010507446	0.89675527	0.587828345	8.90E-16
ABCD1	grey	-0.230325926	0.003936679	-0.343777118	1.19E-05	0.196437668	0.014295542	0.299927462	0.000149735	0.354500088	6.02E-06	-0.009920892	0.902489331	0.103199268	0.201307565	0.580854612	2.32E-15
CNTN3	grey	0.230202613	0.003956552	0.066851735	0.408528807	0.18917915	0.018397176	-0.060497169	0.45459755	0.528525782	1.57E-12	0.480541386	2.48E-10	0.342910241	1.25E-05	0.34753441	9.40E-06
MGST2	grey	-0.230122064	0.003969581	-0.027710416	0.732151419	-0.445594156	6.25E-09	0.431024818	2.16E-08	-0.287279121	0.000289689	0.040427732	0.617461499	-0.007618022	0.925047793	-0.342180972	1.31E-05
HRK	grey	0.230103399	0.003972606	-0.129581413	0.10805444	0.407834167	1.38E-07	-0.160990612	0.045374523	0.789657603	2.82E-34	0.505505853	1.97E-11	0.352282965	6.95E-06	0.618759247	9.49E-18
TIPARP	grey	-0.23005026	0.003981229	-0.24202415	0.00241315	-0.164125451	0.041284156	0.321913475	4.41E-05	-0.011374458	0.888289352	-0.128278977	0.111674397	-0.070227248	0.385220484	0.052392293	0.517344801
USP43	grey	0.229874228	0.004009914	-0.05056636	0.532069445	0.251189506	0.001617816	-0.037637176	0.641966616	0.673915385	7.28E-22	0.395371004	3.55E-07	0.413695713	8.77E-08	0.468105825	8.16E-10
LEF1	grey	-0.229859338	0.004012349	-0.106034803	0.189135111	0.147065134	0.067840114	0.139675602	0.083028402	0.168460074	0.036141407	-0.008253892	0.918812194	-0.130122382	0.106578192	0.297724828	0.000168342
KLRB1	grey	-0.229601183	0.004054775	0.068253952	0.398747044	-0.265990719	0.000822162	0.521841168	3.33E-12	-0.235601141	0.003166176	-0.001787229	0.98239154	0.104346375	0.196316805	-0.296321944	0.000181292
MVB12B	grey	0.229338834	0.004098304	-0.084709657	0.29465018	0.431786038	2.03E-08	-0.071009051	0.37993912	0.803212199	3.03E-36	0.391188772	4.83E-07	0.484847953	1.63E-10	0.698264791	5.61E-24
HIVEP2	grey	-0.229261776	0.004111169	-0.322036893	4.38E-05	0.189912381	0.017941032	0.040677667	0.615286614	0.642102812	2.18E-19	0.328065699	3.08E-05	0.116944407	0.147299047	0.771936608	6.56E-32
CHML	grey	0.229240483	0.00411473	-0.025302325	0.754651777	0.567160917	1.43E-14	-0.183319377	0.022417536	0.710328621	4.18E-25	0.263625142	0.0009185	0.199445092	0.012845609	0.746878817	6.62E-29
GBP3	grey	-0.229001814	0.004154837	-0.141695722	0.078628043	-0.248091927	0.00185493	0.420815351	4.98E-08	-0.110510894	0.171027622	-0.002081633	0.97949154	-0.13254804	0.100152527	-0.02977245	0.713063247
KIF20B	grey	0.228797977	0.004189369	0.211030252	0.008394153	0.650040379	5.60E-20	-0.073311921	0.364640283	0.422363807	4.40E-08	0.004726661	0.953453556	0.038144576	0.637481059	0.582519677	1.85E-15
CHCHD2	grey	0.228527496	0.004235589	0.137417378	0.088179001	0.023254308	0.773952185	-0.185734946	0.020676802	-0.169960482	0.034492184	-0.053034732	0.512214194	-0.18127482	0.023988071	-0.256578614	0.001270129
CAMP	grey	-0.227941571	0.004337286	-0.195308858	0.014875564	-0.162293238	0.043635527	0.282718752	0.00036479	-0.233832274	0.003407862	-0.177089033	0.027499965	-0.154807155	0.054436891	-0.17392527	0.030437643
RAB32	grey	-0.22793027	0.004339268	0.105013515	0.193455856	-0.299646941	0.000151994	0.056859751	0.482219754	-0.539628095	4.32E-13	-0.183130947	0.022558479	-0.141541296	0.078957651	-0.50244091	2.71E-11
IGFL3	grey	-0.22789518	0.00434543	0.075249792	0.352066128	-0.284381015	0.000335543	0.285113032	0.000323366	-0.245238349	0.002100899	-0.022392637	0.78211483	0.037756566	0.640910005	-0.269954663	0.000681298
NOVA2	grey	0.22780044	0.004362106	-0.22856823	0.004228599	0.416028705	7.30E-08	-0.096593566	0.231835577	0.790942812	1.86E-34	0.384331694	7.93E-07	0.265631205	0.000836178	0.677802457	3.46E-22
VCAM1	grey	-0.227698089	0.004380187	-0.200024682	0.01258149	-0.071824725	0.374476168	0.316013761	6.19E-05	0.042911809	0.595995803	-0.03640847	0.652882177	-0.088835801	0.271672525	0.170760394	0.033639259
ATXN1	grey	-0.227675319	0.004384218	-0.34989175	8.09E-06	0.185447981	0.020877295	0.038051864	0.638299689	0.580032366	2.59E-15	0.161993832	0.044030219	-0.034210899	0.672588342	0.763955575	6.52E-31
GLRB	grey	0.227525069	0.004410903	0.064135631	0.427873683	0.058964406	0.466128226	-0.034925134	0.666158335	0.378452127	1.20E-06	0.306858649	0.000102941	0.216897972	0.006711121	0.150677685	0.061284624
HHIPL1	grey	-0.227485743	0.004417912	-0.293826652	0.000206644	0.040558039	0.616327177	0.12200121	0.130467017	0.485031711	1.60E-10	0.413625134	8.82E-08	0.231170574	0.003802953	0.502786487	2.62E-11
EVI5L	grey	0.227440646	0.004425961	-0.164052145	0.041376151	0.434033218	1.68E-08	-0.148483765	0.065200764	0.783596572	1.93E-33	0.356990311	5.12E-06	0.350975594	7.55E-06	0.709783136	4.71E-25
HIST1H2BO	grey	0.227079485	0.004490901	0.125975283	0.118308415	0.307347883	0.000100219	0.007352589	0.927652112	0.07255023	0.369657757	-0.110393004	0.171487429	0.040157237	0.619819036	0.022909792	0.777212881
TBX15	grey	-0.22706258	0.004493962	-0.052831502	0.513834369	0.244958194	0.002126578	-0.044402412	0.583278946	0.175471587	0.028970074	0.018088799	0.823224925	-0.169677031	0.034798777	0.235265177	0.003210853
TFDP1	grey	0.227057456	0.00449489	0.014091626	0.861843567	0.481084783	2.36E-10	-0.150719019	0.061212736	0.261739193	0.001002609	0.014065033	0.862101703	-0.017418014	0.829678817	0.316699145	5.95E-05
AJUBA	grey	-0.226966352	0.004511419	-0.218481994	0.006311625	0.106026044	0.189171864	-0.124986926	0.121246762	0.084336541	0.296789755	-0.176999704	0.027579461	-0.343811904	1.19E-05	0.39132417	4.78E-07
GRIA2	grey	0.226938938	0.004516403	0.075421909	0.350962624	0.318057078	5.51E-05	-0.110700969	0.170288198	0.637571825	4.65E-19	0.402943615	2.01E-07	0.354335642	6.09E-06	0.433226214	1.80E-08
ZNF540	grey	0.226915075	0.004520746	-0.14499219	0.071852642	0.135151189	0.093601056	-0.16740423	0.037341462	0.663749107	4.86E-21	0.579455024	2.81E-15	0.351020933	7.53E-06	0.40916978	1.25E-07
PTGS1	grey	-0.226811709	0.0045396	-0.053153476	0.511268775	-0.144659056	0.072515079	0.454583479	2.82E-09	-0.064107791	0.428074658	-0.083287293	0.302861534	-0.105694017	0.190568964	0.103575379	0.19966121
ENC1	grey	0.22680907	0.004540082	0.034683959	0.668326867	0.383338943	8.51E-07	-0.137609042	0.087732175	0.62921749	1.82E-18	0.657754111	1.44E-20	0.401024387	2.33E-07	0.47218657	5.55E-10
PNMA1	grey	0.226775992	0.004546131	-0.026154962	0.746660319	0.266318411	0.000809574	-0.231022503	0.003826096	0.615922969	1.47E-17	0.410283685	1.15E-07	0.150674438	0.061290274	0.545536096	2.13E-13
EPHA10	grey	0.22672639	0.004555216	-0.107521949	0.182970068	0.200142484	0.012528394	-0.002554949	0.974829777	0.699873049	4.00E-24	0.63184266	1.19E-18	0.516744322	5.86E-12	0.417937902	6.27E-08
SFTPC	grey	0.226582097	0.004581735	-0.014827459	0.854706865	0.051859359	0.521620787	0.08900506	0.270756642	0.498816382	3.96E-11	0.437106357	1.30E-08	0.742560584	2.01E-28	0.188449323	0.018861151
WNT7A	grey	0.226307666	0.004632554	-0.000147718	0.998544513	0.123782303	0.124904122	-0.122780853	0.128008975	0.410819109	1.10E-07	0.312113888	7.70E-05	0.236545238	0.003043613	0.23746327	0.00292856
GPNMB	grey	-0.226278701	0.004637947	0.043695316	0.589295813	-0.006958172	0.931523373	0.489761445	9.97E-11	0.059691354	0.460639601	-0.032386237	0.689122202	0.366917126	2.65E-06	0.077879693	0.335442264
CFAP54	grey	-0.226146044	0.004662719	-0.322258515	4.33E-05	-0.082551643	0.307167019	0.187066678	0.019767975	0.161411463	0.044806473	0.025836123	0.749645583	-0.080568131	0.318974782	0.198856107	0.013118973
SYT12	grey	-0.226028943	0.004684685	-0.303277555	0.000125077	-0.141761076	0.078488884	0.077511388	0.33773973	0.2633551	0.000930132	0.268179337	0.000741387	0.041664885	0.606728854	0.322211746	4.34E-05
GALNT18	grey	-0.225945123	0.004700465	-0.268868782	0.000717495	0.043939748	0.587212676	-0.009276391	0.908795665	0.465582567	1.03E-09	0.324429071	3.82E-05	0.10599293	0.189310864	0.419807412	5.40E-08
LRRC56	grey	-0.225826434	0.00472289	-0.411360738	1.05E-07	0.109124995	0.17649112	-0.061135715	0.44984127	0.426823268	3.06E-08	0.255217032	0.001350849	0.05033225	0.53397243	0.472215789	5.54E-10
NDFIP2	grey	0.225791138	0.004729578	0.07658264	0.343577522	-0.070769814	0.381550551	-0.188295411	0.018960281	0.203864014	0.010949078	0.33046057	2.68E-05	0.23705889	0.002978747	0.005263179	0.948177113
LDHA	grey	-0.225696501	0.00474755	-0.012025876	0.881936837	0.099165408	0.219584329	-0.054957571	0.497016633	-0.120276974	0.136031773	-0.155582773	0.053224011	-0.083747061	0.30019096	-0.069197533	0.392243997
FBXW7	grey	0.225574619	0.004770787	-0.082726417	0.306140514	0.335611959	1.96E-05	-0.17980748	0.025172629	0.742606058	1.99E-28	0.582380527	1.89E-15	0.354346607	6.08E-06	0.599038995	1.82E-16
KCNH8	grey	0.225547335	0.004776003	-0.091619532	0.256875393	0.277724769	0.000467455	-0.041933275	0.604411436	0.713941297	1.87E-25	0.439026097	1.10E-08	0.569631197	1.04E-14	0.469019943	7.49E-10
TSPAN5	grey	0.225499922	0.004785078	0.070768662	0.381558321	0.32940042	2.85E-05	-0.225031019	0.00487567	0.458802166	1.93E-09	0.186888307	0.019887664	-0.039487471	0.625673119	0.527293263	1.80E-12
DPP6	grey	0.225193383	0.004844129	-0.148108488	0.06589067	0.266899359	0.000787693	-0.132848155	0.099379239	0.619900695	7.95E-18	0.293992774	0.000204859	0.091677521	0.256573156	0.496590886	4.98E-11
CDH22	grey	0.225190686	0.004844652	-0.205678729	0.010244574	0.190780965	0.017413405	-0.061595906	0.44643088	0.638775598	3.80E-19	0.631986896	1.16E-18	0.43181931	2.02E-08	0.342517659	1.29E-05
GNG13	grey	0.225186099	0.00484554	-0.129270893	0.10890903	0.278296614	0.000454475	-0.065707144	0.416617268	0.73469569	1.44E-27	0.729490719	5.08E-27	0.509649002	1.26E-11	0.50238326	2.73E-11
ALDOB	grey	0.224959743	0.004889574	-0.027117968	0.737666782	0.262552994	0.000965485	-0.164907886	0.0403129	0.605976317	6.58E-17	0.36105241	3.92E-06	0.481015677	2.37E-10	0.487529547	1.25E-10
FAM46A	grey	-0.224923215	0.004896714	-0.049405638	0.541537747	0.248019069	0.001860869	0.062655601	0.438633347	0.049913123	0.537387835	-0.226348366	0.004624986	-0.269593611	0.000693143	0.30417147	0.000119169
ANGPT2	grey	-0.224895071	0.004902221	-0.115116514	0.153771879	0.072060589	0.372905486	-0.040421011	0.617520028	0.219134105	0.006153415	0.043510313	0.590874723	-0.101599581	0.208419435	0.270043709	0.000678406
GAS1	grey	0.22484982	0.004911087	0.11541378	0.152704885	0.371048727	2.01E-06	-0.379863855	1.09E-06	0.168919755	0.035629204	0.013588671	0.866728105	-0.277207854	0.000479483	0.25202851	0.00155853
CD34	grey	-0.224787134	0.004923393	-0.135880778	0.091827279	0.060622447	0.453662197	0.030694269	0.704586393	0.298256858	0.00016366	0.136242412	0.090958044	-0.108863433	0.17753654	0.391958463	4.57E-07
RICTOR	grey	0.22469552	0.004941428	-0.046566107	0.565045942	0.398182448	2.88E-07	-0.039493063	0.62562415	0.742122631	2.25E-28	0.3141656	6.86E-05	0.399452226	2.62E-07	0.673222586	8.31E-22
EHD4	grey	-0.224633134	0.004953743	0.071896281	0.373999233	0.109603103	0.174591953	0.169357894	0.035146726	0.076927188	0.341404411	-0.080273451	0.320753774	-0.051067697	0.528005737	0.237667725	0.002903478
CES4A	grey	-0.224585988	0.004963067	-0.252521805	0.001524604	-0.175234129	0.029191441	0.338257488	1.67E-05	0.422083091	4.50E-08	0.590096959	6.48E-16	0.693749328	1.43E-23	0.216938655	0.006700586
[truncated: 3,001 more rows]
